# Supplementary material for: Geographically-stratified HIV-1 group M pol subtype and circulating recombinant form sequences
Source: Sci Data. 2018 Jul 31;5:180148. doi: 10.1038/sdata.2018.148 (PMC6067049; doi:10.1038/sdata.2018.148)
Supplement: Supplementary file 1 [file sdata2018148-isa1.zip › i_Investigation.txt]

# Investigation File generated for Scientific Data with Investigation File Authoring Tool version 0.1.0 on 22/06/2018 - This metadata file is CC0
ONTOLOGY SOURCE REFERENCE
Term Source Name	NCBITAXON	GAZ	ERO	OBI	NCIT	EFO	BAO
Term Source File	http://data.bioontology.org/ontologies/NCBITAXON	http://data.bioontology.org/ontologies/GAZ	http://data.bioontology.org/ontologies/ERO	http://data.bioontology.org/ontologies/OBI	http://data.bioontology.org/ontologies/NCIT	http://data.bioontology.org/ontologies/EFO	http://data.bioontology.org/ontologies/BAO
Term Source Version	2016AB	$Revision: 1.512 $	2013-08-02	2014-08-18	17.06d	2.96	2.0
Term Source Description	National Center for Biotechnology Information (NCBI) Organismal Classification	Gazetteer	Eagle-I Research Resource Ontology	Ontology for Biomedical Investigations	National Cancer Institute Thesaurus	Experimental Factor Ontology	BioAssay Ontology
INVESTIGATION
Investigation Identifier
Investigation Title
Investigation Description
Investigation Submission Date
Investigation Public Release Date
INVESTIGATION PUBLICATIONS
Investigation PubMed ID
Investigation Publication DOI
Investigation Publication Author List
Investigation Publication Title
Investigation Publication Status
Investigation Publication Status Term Accession Number
Investigation Publication Status Term Source REF
INVESTIGATION CONTACTS
Investigation Person Last Name
Investigation Person Mid Initials
Investigation Person First Name
Investigation Person Address
Investigation Person Phone
Investigation Person Fax
Investigation Person Email
Investigation Person Affiliation
Investigation Person Roles
Investigation Person Roles Term Accession Number
Investigation Person Roles Term Source REF
STUDY
Study Identifier	10.1038/sdata.2018.148
Study Title	Geographically-stratified HIV-1 group M pol subtype and circulating recombinant form sequences
Study Submission Date	03/10/2017
Study Public Release Date	31/07/2018
Study Description	http://www.nature.com/articles/sdata2018148#abstract
Study File Name	s_study.txt
Comment[Subject Keywords]	///;///;///;///
Comment[Manuscript Licence]	CC BY-4.0
Comment[Experimental Metadata Licence]	CC0
Comment[Supplementary Information File Name]	
Comment[Supplementary Information File Type]	x-zip-compressed
Comment[Supplementary Information File URL]	http://www.nature.com/articles/sdata2018148#supplementary-information
Comment[Data Repository]	Dryad Digital Repository
Comment[Data Record Accession]	doi:10.5061/dryad.56j2n
Comment[Data Record URI]	https://doi.org/10.5061/dryad.56j2n
STUDY DESIGN DESCRIPTORS
Study Design Type	gene family classification objective	sequence analysis objective	sequence data transformation objective	source-based data analysis objective	data integration objective
Study Design Type Term Accession Number	ERO:0100172	OBI:0200081	ERO:0100053	ERO:0100121	ERO:0100092
Study Design Type Term Source REF	ERO	OBI	ERO	ERO	ERO
STUDY PUBLICATIONS
Study PubMed ID
Study Publication DOI
Study Publication Author List
Study Publication Title
Study Publication Status
Study Publication Status Term Accession Number
Study Publication Status Term Source REF
STUDY FACTORS
Study Factor Name	country name	strain	sequence count
Study Factor Type	geographic location	Genetic Variation	biological replicate
Study Factor Type Term Accession Number	GAZ:00000448	NCIT:C17248	http://www.ebi.ac.uk/efo/EFO_0002091
Study Factor Type Term Source REF	OBI	NCIT	EFO
STUDY ASSAYS
Study Assay Measurement Type	Molecular Genetic Variation
Study Assay Measurement Type Term Accession Number	NCIT:C36391
Study Assay Measurement Type Term Source REF	NCIT
Study Assay Technology Type	computational phylogenetic analysis
Study Assay Technology Type Term Accession Number	BAO:0002206
Study Assay Technology Type Term Source REF	BAO
Study Assay Technology Platform	""
Study Assay File Name	a_assay.txt
STUDY PROTOCOLS
Study Protocol Name	Compilation of HIV-1 group M complete pol sequences	Subtype assignment	Creating a set of Geographically-Stratified Pol Subtype (GSPS) reference sequences	Supplementing GSPS sequences with subtype sequences closest to CRF progenitors
Study Protocol Type	resource collection	group assignment	data transformation	resource collection
Study Protocol Type Term Accession Number	ERO:0002190	OBI:0600015	OBI:0200000	ERO:0002190
Study Protocol Type Term Source REF	ERO	OBI	ERO	ERO
Study Protocol Description				
Study Protocol URI	""	""	""	""
Study Protocol Version				
Study Protocol Parameters Name	""	""	""	""
Study Protocol Parameters Name Term Accession Number	""	""	""	""
Study Protocol Parameters Name Term Source REF	""	""	""	""
Study Protocol Components Name	""	""	""	""
Study Protocol Components Type	""	""	""	""
Study Protocol Components Type Term Accession Number	""	""	""	""
Study Protocol Components Type Term Source REF	""	""	""	""
STUDY CONTACTS
Study Person Last Name	Rhee	Shafer
Study Person First Name	Soo-Yon	Robert W.
Study Person Mid Initials		
Study Person Email	syrhee@stanford.edu	""
Study Person Phone		
Study Person Fax		
Study Person Address		
Study Person Affiliation	Division of Infectious Diseases, Department of Medicine, Stanford University, Stanford, CA 94301, USA	Division of Infectious Diseases, Department of Medicine, Stanford University, Stanford, CA 94301, USA
Study Person Roles		
Study Person Roles Term Accession Number		
Study Person Roles Term Source REF		
Comment[Study Person ORCID]		
Comment[Funder]		
Comment[FundRef ID]		
Comment[Funder Term Source REF]		
Comment[Grant Identifier]		
