# Supplementary material for: Geographically-stratified HIV-1 group M pol subtype and circulating recombinant form sequences
Source: Sci Data. 2018 Jul 31;5:180148. doi: 10.1038/sdata.2018.148 (PMC6067049; doi:10.1038/sdata.2018.148)
Supplement: Supplementary file 1 [file sdata2018148-isa1.zip › s_study.txt]

Source Name	Characteristics[organism]	Term Source REF	Term Accession Number	Characteristics[geographical location]	Term Source REF	Term Accession Number	Protocol REF	Protocol REF	Sample Name	Comment[number of sequences]	Comment[complete set of 6034 pol sequences]	Comment[Data Repository]	Comment[Data Record Accession]	Comment[Data Record URI]	Factor Value[country name]	Factor Value[strain]	Factor Value[sequence count]
NCBI-Genbank	Human immunodeficiency virus 1	NCBITAXON	NCBITaxon:11676	Kenya	GAZ	GAZ:00001101	Compilation of HIV-1 group M complete pol sequences	Subtype assignment	Kenya_A1	84 complete HIV-1 pol sequences	Complete.Set.txt	Dryad Digital Repository	doi:10.5061/dryad.56j2n	https://doi.org/10.5061/dryad.56j2n	Kenya	A1	three plus
NCBI-Genbank	Human immunodeficiency virus 1	NCBITAXON	NCBITaxon:11676	Cyprus	GAZ	GAZ:00453362	Compilation of HIV-1 group M complete pol sequences	Subtype assignment	Cyprus_A1	32 complete HIV-1 pol sequences	Complete.Set.txt	Dryad Digital Repository	doi:10.5061/dryad.56j2n	https://doi.org/10.5061/dryad.56j2n	Cyprus	A1	three plus
NCBI-Genbank	Human immunodeficiency virus 1	NCBITAXON	NCBITaxon:11676	Tanzania	GAZ	GAZ:00001103	Compilation of HIV-1 group M complete pol sequences	Subtype assignment	Tanzania_A1	30 complete HIV-1 pol sequences	Complete.Set.txt	Dryad Digital Repository	doi:10.5061/dryad.56j2n	https://doi.org/10.5061/dryad.56j2n	Tanzania	A1	three plus
NCBI-Genbank	Human immunodeficiency virus 1	NCBITAXON	NCBITaxon:11676	Uganda	GAZ	GAZ:00001102	Compilation of HIV-1 group M complete pol sequences	Subtype assignment	Uganda_A1	24 complete HIV-1 pol sequences	Complete.Set.txt	Dryad Digital Repository	doi:10.5061/dryad.56j2n	https://doi.org/10.5061/dryad.56j2n	Uganda	A1	three plus
NCBI-Genbank	Human immunodeficiency virus 1	NCBITAXON	NCBITaxon:11676	Ukraine	GAZ	GAZ:00002724	Compilation of HIV-1 group M complete pol sequences	Subtype assignment	Ukraine_A1	21 complete HIV-1 pol sequences	Complete.Set.txt	Dryad Digital Repository	doi:10.5061/dryad.56j2n	https://doi.org/10.5061/dryad.56j2n	Ukraine	A1	three plus
NCBI-Genbank	Human immunodeficiency virus 1	NCBITAXON	NCBITaxon:11676	Cameroon	GAZ	GAZ:00001093	Compilation of HIV-1 group M complete pol sequences	Subtype assignment	Cameroon_A1	19 complete HIV-1 pol sequences	Complete.Set.txt	Dryad Digital Repository	doi:10.5061/dryad.56j2n	https://doi.org/10.5061/dryad.56j2n	Cameroon	A1	three plus
NCBI-Genbank	Human immunodeficiency virus 1	NCBITAXON	NCBITaxon:11676	Pakistan	GAZ	GAZ:00005246	Compilation of HIV-1 group M complete pol sequences	Subtype assignment	Pakistan_A1	19 complete HIV-1 pol sequences	Complete.Set.txt	Dryad Digital Repository	doi:10.5061/dryad.56j2n	https://doi.org/10.5061/dryad.56j2n	Pakistan	A1	three plus
NCBI-Genbank	Human immunodeficiency virus 1	NCBITAXON	NCBITaxon:11676	Russia	GAZ	GAZ:00002721	Compilation of HIV-1 group M complete pol sequences	Subtype assignment	Russia_A1	19 complete HIV-1 pol sequences	Complete.Set.txt	Dryad Digital Repository	doi:10.5061/dryad.56j2n	https://doi.org/10.5061/dryad.56j2n	Russia	A1	three plus
NCBI-Genbank	Human immunodeficiency virus 1	NCBITAXON	NCBITaxon:11676	Rwanda	GAZ	GAZ:00001087	Compilation of HIV-1 group M complete pol sequences	Subtype assignment	Rwanda_A1	11 complete HIV-1 pol sequences	Complete.Set.txt	Dryad Digital Repository	doi:10.5061/dryad.56j2n	https://doi.org/10.5061/dryad.56j2n	Rwanda	A1	three plus
NCBI-Genbank	Human immunodeficiency virus 1	NCBITAXON	NCBITaxon:11676	Uzbekistan	GAZ	GAZ:00004980	Compilation of HIV-1 group M complete pol sequences	Subtype assignment	Uzbekistan_A1	8 complete HIV-1 pol sequences	Complete.Set.txt	Dryad Digital Repository	doi:10.5061/dryad.56j2n	https://doi.org/10.5061/dryad.56j2n	Uzbekistan	A1	three plus
NCBI-Genbank	Human immunodeficiency virus 1	NCBITAXON	NCBITaxon:11676	India	GAZ	GAZ:00002840	Compilation of HIV-1 group M complete pol sequences	Subtype assignment	India_A1	6 complete HIV-1 pol sequences	Complete.Set.txt	Dryad Digital Repository	doi:10.5061/dryad.56j2n	https://doi.org/10.5061/dryad.56j2n	India	A1	three plus
NCBI-Genbank	Human immunodeficiency virus 1	NCBITAXON	NCBITaxon:11676	Kazakhstan	GAZ	GAZ:00005000	Compilation of HIV-1 group M complete pol sequences	Subtype assignment	Kazakhstan_A1	6 complete HIV-1 pol sequences	Complete.Set.txt	Dryad Digital Repository	doi:10.5061/dryad.56j2n	https://doi.org/10.5061/dryad.56j2n	Kazakhstan	A1	three plus
NCBI-Genbank	Human immunodeficiency virus 1	NCBITAXON	NCBITaxon:11676	Republic of South Africa	GAZ	GAZ:00001095	Compilation of HIV-1 group M complete pol sequences	Subtype assignment	Republic_of_South_Africa_A1	5 complete HIV-1 pol sequences	Complete.Set.txt	Dryad Digital Repository	doi:10.5061/dryad.56j2n	https://doi.org/10.5061/dryad.56j2n	Republic of South Africa	A1	three plus
NCBI-Genbank	Human immunodeficiency virus 1	NCBITAXON	NCBITaxon:11676	Democratic Republic of the Congo	GAZ	GAZ:00001087	Compilation of HIV-1 group M complete pol sequences	Subtype assignment	Democratic_Republic_of_the_Congo_A1	4 complete HIV-1 pol sequences	Complete.Set.txt	Dryad Digital Repository	doi:10.5061/dryad.56j2n	https://doi.org/10.5061/dryad.56j2n	Democratic Republic of the Congo	A1	three plus
NCBI-Genbank	Human immunodeficiency virus 1	NCBITAXON	NCBITaxon:11676	Sweden	GAZ	GAZ:00002730	Compilation of HIV-1 group M complete pol sequences	Subtype assignment	Sweden_A1	4 complete HIV-1 pol sequences	Complete.Set.txt	Dryad Digital Repository	doi:10.5061/dryad.56j2n	https://doi.org/10.5061/dryad.56j2n	Sweden	A1	three plus
NCBI-Genbank	Human immunodeficiency virus 1	NCBITAXON	NCBITaxon:11676	Kingdom of Spain	GAZ	GAZ:00000592	Compilation of HIV-1 group M complete pol sequences	Subtype assignment	Kingdom_of_Spain_A1	3 complete HIV-1 pol sequences	Complete.Set.txt	Dryad Digital Repository	doi:10.5061/dryad.56j2n	https://doi.org/10.5061/dryad.56j2n	Kingdom of Spain	A1	three plus
NCBI-Genbank	Human immunodeficiency virus 1	NCBITAXON	NCBITaxon:11676	Senegal	GAZ	GAZ:00000914	Compilation of HIV-1 group M complete pol sequences	Subtype assignment	Senegal_A1	3 complete HIV-1 pol sequences	Complete.Set.txt	Dryad Digital Repository	doi:10.5061/dryad.56j2n	https://doi.org/10.5061/dryad.56j2n	Senegal	A1	three plus
NCBI-Genbank	Human immunodeficiency virus 1	NCBITAXON	NCBITaxon:11676	Nigeria	GAZ	GAZ:00000913	Compilation of HIV-1 group M complete pol sequences	Subtype assignment	Nigeria_A1	2 complete HIV-1 pol sequences	Complete.Set.txt	Dryad Digital Repository	doi:10.5061/dryad.56j2n	https://doi.org/10.5061/dryad.56j2n	Nigeria	A1	less than three
NCBI-Genbank	Human immunodeficiency virus 1	NCBITAXON	NCBITaxon:11676	Australia	GAZ	GAZ:00000464	Compilation of HIV-1 group M complete pol sequences	Subtype assignment	Australia_A1	1 complete HIV-1 pol sequences	Complete.Set.txt	Dryad Digital Repository	doi:10.5061/dryad.56j2n	https://doi.org/10.5061/dryad.56j2n	Australia	A1	less than three
NCBI-Genbank	Human immunodeficiency virus 1	NCBITAXON	NCBITaxon:11676	Belarus	GAZ	GAZ:00006887	Compilation of HIV-1 group M complete pol sequences	Subtype assignment	Belarus_A1	1 complete HIV-1 pol sequences	Complete.Set.txt	Dryad Digital Repository	doi:10.5061/dryad.56j2n	https://doi.org/10.5061/dryad.56j2n	Belarus	A1	less than three
NCBI-Genbank	Human immunodeficiency virus 1	NCBITAXON	NCBITaxon:11676	Georgia	GAZ	GAZ:00004942	Compilation of HIV-1 group M complete pol sequences	Subtype assignment	Georgia_A1	1 complete HIV-1 pol sequences	Complete.Set.txt	Dryad Digital Repository	doi:10.5061/dryad.56j2n	https://doi.org/10.5061/dryad.56j2n	Georgia	A1	less than three
NCBI-Genbank	Human immunodeficiency virus 1	NCBITAXON	NCBITaxon:11676	Italy	GAZ	GAZ:00002650	Compilation of HIV-1 group M complete pol sequences	Subtype assignment	Italy_A1	1 complete HIV-1 pol sequences	Complete.Set.txt	Dryad Digital Repository	doi:10.5061/dryad.56j2n	https://doi.org/10.5061/dryad.56j2n	Italy	A1	less than three
NCBI-Genbank	Human immunodeficiency virus 1	NCBITAXON	NCBITaxon:11676	Somalia	GAZ	GAZ:00001104	Compilation of HIV-1 group M complete pol sequences	Subtype assignment	Somalia_A1	1 complete HIV-1 pol sequences	Complete.Set.txt	Dryad Digital Repository	doi:10.5061/dryad.56j2n	https://doi.org/10.5061/dryad.56j2n	Somalia	A1	less than three
NCBI-Genbank	Human immunodeficiency virus 1	NCBITAXON	NCBITaxon:11676	United States of America	GAZ	GAZ:00002459	Compilation of HIV-1 group M complete pol sequences	Subtype assignment	United_States_of_America_A1	1 complete HIV-1 pol sequences	Complete.Set.txt	Dryad Digital Repository	doi:10.5061/dryad.56j2n	https://doi.org/10.5061/dryad.56j2n	United States of America	A1	less than three
NCBI-Genbank	Human immunodeficiency virus 1	NCBITAXON	NCBITaxon:11676	Democratic Republic of the Congo	GAZ	GAZ:00001086	Compilation of HIV-1 group M complete pol sequences	Subtype assignment	Democratic_Republic_of_the_Congo_A2	2 complete HIV-1 pol sequences	Complete.Set.txt	Dryad Digital Repository	doi:10.5061/dryad.56j2n	https://doi.org/10.5061/dryad.56j2n	Democratic Republic of the Congo	A2	less than three
NCBI-Genbank	Human immunodeficiency virus 1	NCBITAXON	NCBITaxon:11676	Cameroon	GAZ	GAZ:00001093	Compilation of HIV-1 group M complete pol sequences	Subtype assignment	Cameroon_A2	1 complete HIV-1 pol sequences	Complete.Set.txt	Dryad Digital Repository	doi:10.5061/dryad.56j2n	https://doi.org/10.5061/dryad.56j2n	Cameroon	A2	less than three
NCBI-Genbank	Human immunodeficiency virus 1	NCBITAXON	NCBITaxon:11676	Cyprus	GAZ	GAZ:00453362	Compilation of HIV-1 group M complete pol sequences	Subtype assignment	Cyprus_A2	1 complete HIV-1 pol sequences	Complete.Set.txt	Dryad Digital Repository	doi:10.5061/dryad.56j2n	https://doi.org/10.5061/dryad.56j2n	Cyprus	A2	less than three
NCBI-Genbank	Human immunodeficiency virus 1	NCBITAXON	NCBITaxon:11676	United States of America	GAZ	GAZ:00002459	Compilation of HIV-1 group M complete pol sequences	Subtype assignment	United_States_of_America_B	751 complete HIV-1 pol sequences	Complete.Set.txt	Dryad Digital Repository	doi:10.5061/dryad.56j2n	https://doi.org/10.5061/dryad.56j2n	United States of America	B	three plus
NCBI-Genbank	Human immunodeficiency virus 1	NCBITAXON	NCBITaxon:11676	Japan	GAZ	GAZ:00002747	Compilation of HIV-1 group M complete pol sequences	Subtype assignment	Japan_B	389 complete HIV-1 pol sequences	Complete.Set.txt	Dryad Digital Repository	doi:10.5061/dryad.56j2n	https://doi.org/10.5061/dryad.56j2n	Japan	B	three plus
NCBI-Genbank	Human immunodeficiency virus 1	NCBITAXON	NCBITaxon:11676	China	GAZ	GAZ:00002845	Compilation of HIV-1 group M complete pol sequences	Subtype assignment	China_B	261 complete HIV-1 pol sequences	Complete.Set.txt	Dryad Digital Repository	doi:10.5061/dryad.56j2n	https://doi.org/10.5061/dryad.56j2n	China	B	three plus
NCBI-Genbank	Human immunodeficiency virus 1	NCBITAXON	NCBITaxon:11676	Brazil	GAZ	GAZ:00002828	Compilation of HIV-1 group M complete pol sequences	Subtype assignment	Brazil_B	229 complete HIV-1 pol sequences	Complete.Set.txt	Dryad Digital Repository	doi:10.5061/dryad.56j2n	https://doi.org/10.5061/dryad.56j2n	Brazil	B	three plus
NCBI-Genbank	Human immunodeficiency virus 1	NCBITAXON	NCBITaxon:11676	South Korea	GAZ	GAZ:00002802	Compilation of HIV-1 group M complete pol sequences	Subtype assignment	South_Korea_B	112 complete HIV-1 pol sequences	Complete.Set.txt	Dryad Digital Repository	doi:10.5061/dryad.56j2n	https://doi.org/10.5061/dryad.56j2n	South Korea	B	three plus
NCBI-Genbank	Human immunodeficiency virus 1	NCBITAXON	NCBITaxon:11676	Cyprus	GAZ	GAZ:00453362	Compilation of HIV-1 group M complete pol sequences	Subtype assignment	Cyprus_B	83 complete HIV-1 pol sequences	Complete.Set.txt	Dryad Digital Repository	doi:10.5061/dryad.56j2n	https://doi.org/10.5061/dryad.56j2n	Cyprus	B	three plus
NCBI-Genbank	Human immunodeficiency virus 1	NCBITAXON	NCBITaxon:11676	Kingdom of Spain	GAZ	GAZ:00000591	Compilation of HIV-1 group M complete pol sequences	Subtype assignment	Kingdom_of_Spain_B	58 complete HIV-1 pol sequences	Complete.Set.txt	Dryad Digital Repository	doi:10.5061/dryad.56j2n	https://doi.org/10.5061/dryad.56j2n	Kingdom of Spain	B	three plus
NCBI-Genbank	Human immunodeficiency virus 1	NCBITAXON	NCBITaxon:11676	Australia	GAZ	GAZ:00000463	Compilation of HIV-1 group M complete pol sequences	Subtype assignment	Australia_B	57 complete HIV-1 pol sequences	Complete.Set.txt	Dryad Digital Repository	doi:10.5061/dryad.56j2n	https://doi.org/10.5061/dryad.56j2n	Australia	B	three plus
NCBI-Genbank	Human immunodeficiency virus 1	NCBITAXON	NCBITaxon:11676	Germany	GAZ	GAZ:00002646	Compilation of HIV-1 group M complete pol sequences	Subtype assignment	Germany_B	36 complete HIV-1 pol sequences	Complete.Set.txt	Dryad Digital Repository	doi:10.5061/dryad.56j2n	https://doi.org/10.5061/dryad.56j2n	Germany	B	three plus
NCBI-Genbank	Human immunodeficiency virus 1	NCBITAXON	NCBITaxon:11676	Thailand	GAZ	GAZ:00003744	Compilation of HIV-1 group M complete pol sequences	Subtype assignment	Thailand_B	32 complete HIV-1 pol sequences	Complete.Set.txt	Dryad Digital Repository	doi:10.5061/dryad.56j2n	https://doi.org/10.5061/dryad.56j2n	Thailand	B	three plus
NCBI-Genbank	Human immunodeficiency virus 1	NCBITAXON	NCBITaxon:11676	Kingdom of Denmark	GAZ	GAZ:00002635	Compilation of HIV-1 group M complete pol sequences	Subtype assignment	Kingdom_of_Denmark_B	17 complete HIV-1 pol sequences	Complete.Set.txt	Dryad Digital Repository	doi:10.5061/dryad.56j2n	https://doi.org/10.5061/dryad.56j2n	Kingdom of Denmark	B	three plus
NCBI-Genbank	Human immunodeficiency virus 1	NCBITAXON	NCBITaxon:11676	Argentina	GAZ	GAZ:00002928	Compilation of HIV-1 group M complete pol sequences	Subtype assignment	Argentina_B	14 complete HIV-1 pol sequences	Complete.Set.txt	Dryad Digital Repository	doi:10.5061/dryad.56j2n	https://doi.org/10.5061/dryad.56j2n	Argentina	B	three plus
NCBI-Genbank	Human immunodeficiency virus 1	NCBITAXON	NCBITaxon:11676	French Republic	GAZ	GAZ:00002940	Compilation of HIV-1 group M complete pol sequences	Subtype assignment	French_Republic_B	13 complete HIV-1 pol sequences	Complete.Set.txt	Dryad Digital Repository	doi:10.5061/dryad.56j2n	https://doi.org/10.5061/dryad.56j2n	French Republic	B	three plus
NCBI-Genbank	Human immunodeficiency virus 1	NCBITAXON	NCBITaxon:11676	Peru	GAZ	GAZ:00002932	Compilation of HIV-1 group M complete pol sequences	Subtype assignment	Peru_B	13 complete HIV-1 pol sequences	Complete.Set.txt	Dryad Digital Repository	doi:10.5061/dryad.56j2n	https://doi.org/10.5061/dryad.56j2n	Peru	B	three plus
NCBI-Genbank	Human immunodeficiency virus 1	NCBITAXON	NCBITaxon:11676	United Kingdom	GAZ	GAZ:00002637	Compilation of HIV-1 group M complete pol sequences	Subtype assignment	United_Kingdom_B	10 complete HIV-1 pol sequences	Complete.Set.txt	Dryad Digital Repository	doi:10.5061/dryad.56j2n	https://doi.org/10.5061/dryad.56j2n	United Kingdom	B	three plus
NCBI-Genbank	Human immunodeficiency virus 1	NCBITAXON	NCBITaxon:11676	Jamaica	GAZ	GAZ:00251084	Compilation of HIV-1 group M complete pol sequences	Subtype assignment	Jamaica_B	8 complete HIV-1 pol sequences	Complete.Set.txt	Dryad Digital Repository	doi:10.5061/dryad.56j2n	https://doi.org/10.5061/dryad.56j2n	Jamaica	B	three plus
NCBI-Genbank	Human immunodeficiency virus 1	NCBITAXON	NCBITaxon:11676	Sweden	GAZ	GAZ:00002729	Compilation of HIV-1 group M complete pol sequences	Subtype assignment	Sweden_B	8 complete HIV-1 pol sequences	Complete.Set.txt	Dryad Digital Repository	doi:10.5061/dryad.56j2n	https://doi.org/10.5061/dryad.56j2n	Sweden	B	three plus
NCBI-Genbank	Human immunodeficiency virus 1	NCBITAXON	NCBITaxon:11676	Russia	GAZ	GAZ:00002721	Compilation of HIV-1 group M complete pol sequences	Subtype assignment	Russia_B	7 complete HIV-1 pol sequences	Complete.Set.txt	Dryad Digital Repository	doi:10.5061/dryad.56j2n	https://doi.org/10.5061/dryad.56j2n	Russia	B	three plus
NCBI-Genbank	Human immunodeficiency virus 1	NCBITAXON	NCBITaxon:11676	Canada	GAZ	GAZ:00002560	Compilation of HIV-1 group M complete pol sequences	Subtype assignment	Canada_B	6 complete HIV-1 pol sequences	Complete.Set.txt	Dryad Digital Repository	doi:10.5061/dryad.56j2n	https://doi.org/10.5061/dryad.56j2n	Canada	B	three plus
NCBI-Genbank	Human immunodeficiency virus 1	NCBITAXON	NCBITaxon:11676	Colombia	GAZ	GAZ:00002929	Compilation of HIV-1 group M complete pol sequences	Subtype assignment	Colombia_B	6 complete HIV-1 pol sequences	Complete.Set.txt	Dryad Digital Repository	doi:10.5061/dryad.56j2n	https://doi.org/10.5061/dryad.56j2n	Colombia	B	three plus
NCBI-Genbank	Human immunodeficiency virus 1	NCBITAXON	NCBITaxon:11676	Republic of South Africa	GAZ	GAZ:00001094	Compilation of HIV-1 group M complete pol sequences	Subtype assignment	Republic_of_South_Africa_B	6 complete HIV-1 pol sequences	Complete.Set.txt	Dryad Digital Repository	doi:10.5061/dryad.56j2n	https://doi.org/10.5061/dryad.56j2n	Republic of South Africa	B	three plus
NCBI-Genbank	Human immunodeficiency virus 1	NCBITAXON	NCBITaxon:11676	Cuba	GAZ	GAZ:00003762	Compilation of HIV-1 group M complete pol sequences	Subtype assignment	Cuba_B	5 complete HIV-1 pol sequences	Complete.Set.txt	Dryad Digital Repository	doi:10.5061/dryad.56j2n	https://doi.org/10.5061/dryad.56j2n	Cuba	B	three plus
NCBI-Genbank	Human immunodeficiency virus 1	NCBITAXON	NCBITaxon:11676	Haiti	GAZ	GAZ:00003953	Compilation of HIV-1 group M complete pol sequences	Subtype assignment	Haiti_B	5 complete HIV-1 pol sequences	Complete.Set.txt	Dryad Digital Repository	doi:10.5061/dryad.56j2n	https://doi.org/10.5061/dryad.56j2n	Haiti	B	three plus
NCBI-Genbank	Human immunodeficiency virus 1	NCBITAXON	NCBITaxon:11676	Trinidad and Tobago	GAZ	GAZ:00003767	Compilation of HIV-1 group M complete pol sequences	Subtype assignment	Trinidad_and_Tobago_B	5 complete HIV-1 pol sequences	Complete.Set.txt	Dryad Digital Repository	doi:10.5061/dryad.56j2n	https://doi.org/10.5061/dryad.56j2n	Trinidad and Tobago	B	three plus
NCBI-Genbank	Human immunodeficiency virus 1	NCBITAXON	NCBITaxon:11676	Uruguay	GAZ	GAZ:00002930	Compilation of HIV-1 group M complete pol sequences	Subtype assignment	Uruguay_B	5 complete HIV-1 pol sequences	Complete.Set.txt	Dryad Digital Repository	doi:10.5061/dryad.56j2n	https://doi.org/10.5061/dryad.56j2n	Uruguay	B	three plus
NCBI-Genbank	Human immunodeficiency virus 1	NCBITAXON	NCBITaxon:11676	Dominican Republic	GAZ	GAZ:00003952	Compilation of HIV-1 group M complete pol sequences	Subtype assignment	Dominican_Republic_B	4 complete HIV-1 pol sequences	Complete.Set.txt	Dryad Digital Repository	doi:10.5061/dryad.56j2n	https://doi.org/10.5061/dryad.56j2n	Dominican Republic	B	three plus
NCBI-Genbank	Human immunodeficiency virus 1	NCBITAXON	NCBITaxon:11676	Georgia	GAZ	GAZ:00004942	Compilation of HIV-1 group M complete pol sequences	Subtype assignment	Georgia_B	3 complete HIV-1 pol sequences	Complete.Set.txt	Dryad Digital Repository	doi:10.5061/dryad.56j2n	https://doi.org/10.5061/dryad.56j2n	Georgia	B	three plus
NCBI-Genbank	Human immunodeficiency virus 1	NCBITAXON	NCBITaxon:11676	Hong Kong	GAZ	GAZ:00003203	Compilation of HIV-1 group M complete pol sequences	Subtype assignment	Hong_Kong_B	3 complete HIV-1 pol sequences	Complete.Set.txt	Dryad Digital Repository	doi:10.5061/dryad.56j2n	https://doi.org/10.5061/dryad.56j2n	Hong Kong	B	three plus
NCBI-Genbank	Human immunodeficiency virus 1	NCBITAXON	NCBITaxon:11676	Myanmar	GAZ	GAZ:00006899	Compilation of HIV-1 group M complete pol sequences	Subtype assignment	Myanmar_B	3 complete HIV-1 pol sequences	Complete.Set.txt	Dryad Digital Repository	doi:10.5061/dryad.56j2n	https://doi.org/10.5061/dryad.56j2n	Myanmar	B	three plus
NCBI-Genbank	Human immunodeficiency virus 1	NCBITAXON	NCBITaxon:11676	Kingdom of the Netherlands	GAZ	GAZ:00001549	Compilation of HIV-1 group M complete pol sequences	Subtype assignment	Kingdom_of_the_Netherlands_B	3 complete HIV-1 pol sequences	Complete.Set.txt	Dryad Digital Repository	doi:10.5061/dryad.56j2n	https://doi.org/10.5061/dryad.56j2n	Kingdom of the Netherlands	B	three plus
NCBI-Genbank	Human immunodeficiency virus 1	NCBITAXON	NCBITaxon:11676	The Philippines	GAZ	GAZ:00004525	Compilation of HIV-1 group M complete pol sequences	Subtype assignment	The_Philippines_B	3 complete HIV-1 pol sequences	Complete.Set.txt	Dryad Digital Repository	doi:10.5061/dryad.56j2n	https://doi.org/10.5061/dryad.56j2n	The Philippines	B	three plus
NCBI-Genbank	Human immunodeficiency virus 1	NCBITAXON	NCBITaxon:11676	Paraguay	GAZ	GAZ:00002933	Compilation of HIV-1 group M complete pol sequences	Subtype assignment	Paraguay_B	3 complete HIV-1 pol sequences	Complete.Set.txt	Dryad Digital Repository	doi:10.5061/dryad.56j2n	https://doi.org/10.5061/dryad.56j2n	Paraguay	B	three plus
NCBI-Genbank	Human immunodeficiency virus 1	NCBITAXON	NCBITaxon:11676	Ukraine	GAZ	GAZ:00002724	Compilation of HIV-1 group M complete pol sequences	Subtype assignment	Ukraine_B	3 complete HIV-1 pol sequences	Complete.Set.txt	Dryad Digital Repository	doi:10.5061/dryad.56j2n	https://doi.org/10.5061/dryad.56j2n	Ukraine	B	three plus
NCBI-Genbank	Human immunodeficiency virus 1	NCBITAXON	NCBITaxon:11676	Yemen	GAZ	GAZ:00005284	Compilation of HIV-1 group M complete pol sequences	Subtype assignment	Yemen_B	3 complete HIV-1 pol sequences	Complete.Set.txt	Dryad Digital Repository	doi:10.5061/dryad.56j2n	https://doi.org/10.5061/dryad.56j2n	Yemen	B	three plus
NCBI-Genbank	Human immunodeficiency virus 1	NCBITAXON	NCBITaxon:11676	Switzerland	GAZ	GAZ:00002941	Compilation of HIV-1 group M complete pol sequences	Subtype assignment	Switzerland_B	2 complete HIV-1 pol sequences	Complete.Set.txt	Dryad Digital Repository	doi:10.5061/dryad.56j2n	https://doi.org/10.5061/dryad.56j2n	Switzerland	B	less than three
NCBI-Genbank	Human immunodeficiency virus 1	NCBITAXON	NCBITaxon:11676	Ecuador	GAZ	GAZ:00002912	Compilation of HIV-1 group M complete pol sequences	Subtype assignment	Ecuador_B	2 complete HIV-1 pol sequences	Complete.Set.txt	Dryad Digital Repository	doi:10.5061/dryad.56j2n	https://doi.org/10.5061/dryad.56j2n	Ecuador	B	less than three
NCBI-Genbank	Human immunodeficiency virus 1	NCBITAXON	NCBITaxon:11676	Taiwan Province	GAZ	GAZ:00005344	Compilation of HIV-1 group M complete pol sequences	Subtype assignment	Taiwan_Province_B	2 complete HIV-1 pol sequences	Complete.Set.txt	Dryad Digital Repository	doi:10.5061/dryad.56j2n	https://doi.org/10.5061/dryad.56j2n	Taiwan Province	B	less than three
NCBI-Genbank	Human immunodeficiency virus 1	NCBITAXON	NCBITaxon:11676	Bolivia	GAZ	GAZ:00002511	Compilation of HIV-1 group M complete pol sequences	Subtype assignment	Bolivia_B	1 complete HIV-1 pol sequences	Complete.Set.txt	Dryad Digital Repository	doi:10.5061/dryad.56j2n	https://doi.org/10.5061/dryad.56j2n	Bolivia	B	less than three
NCBI-Genbank	Human immunodeficiency virus 1	NCBITAXON	NCBITaxon:11676	Gabon	GAZ	GAZ:00001092	Compilation of HIV-1 group M complete pol sequences	Subtype assignment	Gabon_B	1 complete HIV-1 pol sequences	Complete.Set.txt	Dryad Digital Repository	doi:10.5061/dryad.56j2n	https://doi.org/10.5061/dryad.56j2n	Gabon	B	less than three
NCBI-Genbank	Human immunodeficiency virus 1	NCBITAXON	NCBITaxon:11676	India	GAZ	GAZ:00002839	Compilation of HIV-1 group M complete pol sequences	Subtype assignment	India_B	1 complete HIV-1 pol sequences	Complete.Set.txt	Dryad Digital Repository	doi:10.5061/dryad.56j2n	https://doi.org/10.5061/dryad.56j2n	India	B	less than three
NCBI-Genbank	Human immunodeficiency virus 1	NCBITAXON	NCBITaxon:11676	Mexico	GAZ	GAZ:00002852	Compilation of HIV-1 group M complete pol sequences	Subtype assignment	Mexico_B	1 complete HIV-1 pol sequences	Complete.Set.txt	Dryad Digital Repository	doi:10.5061/dryad.56j2n	https://doi.org/10.5061/dryad.56j2n	Mexico	B	less than three
NCBI-Genbank	Human immunodeficiency virus 1	NCBITAXON	NCBITaxon:11676	Poland	GAZ	GAZ:00002939	Compilation of HIV-1 group M complete pol sequences	Subtype assignment	Poland_B	1 complete HIV-1 pol sequences	Complete.Set.txt	Dryad Digital Repository	doi:10.5061/dryad.56j2n	https://doi.org/10.5061/dryad.56j2n	Poland	B	less than three
NCBI-Genbank	Human immunodeficiency virus 1	NCBITAXON	NCBITaxon:11676	Zambia	GAZ	GAZ:00001107	Compilation of HIV-1 group M complete pol sequences	Subtype assignment	Zambia_C	515 complete HIV-1 pol sequences	Complete.Set.txt	Dryad Digital Repository	doi:10.5061/dryad.56j2n	https://doi.org/10.5061/dryad.56j2n	Zambia	C	three plus
NCBI-Genbank	Human immunodeficiency virus 1	NCBITAXON	NCBITaxon:11676	Republic of South Africa	GAZ	GAZ:00001094	Compilation of HIV-1 group M complete pol sequences	Subtype assignment	Republic_of_South_Africa_C	362 complete HIV-1 pol sequences	Complete.Set.txt	Dryad Digital Repository	doi:10.5061/dryad.56j2n	https://doi.org/10.5061/dryad.56j2n	Republic of South Africa	C	three plus
NCBI-Genbank	Human immunodeficiency virus 1	NCBITAXON	NCBITaxon:11676	Tanzania	GAZ	GAZ:00001103	Compilation of HIV-1 group M complete pol sequences	Subtype assignment	Tanzania_C	76 complete HIV-1 pol sequences	Complete.Set.txt	Dryad Digital Repository	doi:10.5061/dryad.56j2n	https://doi.org/10.5061/dryad.56j2n	Tanzania	C	three plus
NCBI-Genbank	Human immunodeficiency virus 1	NCBITAXON	NCBITaxon:11676	Botswana	GAZ	GAZ:00001097	Compilation of HIV-1 group M complete pol sequences	Subtype assignment	Botswana_C	54 complete HIV-1 pol sequences	Complete.Set.txt	Dryad Digital Repository	doi:10.5061/dryad.56j2n	https://doi.org/10.5061/dryad.56j2n	Botswana	C	three plus
NCBI-Genbank	Human immunodeficiency virus 1	NCBITAXON	NCBITaxon:11676	China	GAZ	GAZ:00002845	Compilation of HIV-1 group M complete pol sequences	Subtype assignment	China_C	34 complete HIV-1 pol sequences	Complete.Set.txt	Dryad Digital Repository	doi:10.5061/dryad.56j2n	https://doi.org/10.5061/dryad.56j2n	China	C	three plus
NCBI-Genbank	Human immunodeficiency virus 1	NCBITAXON	NCBITaxon:11676	India	GAZ	GAZ:00002839	Compilation of HIV-1 group M complete pol sequences	Subtype assignment	India_C	33 complete HIV-1 pol sequences	Complete.Set.txt	Dryad Digital Repository	doi:10.5061/dryad.56j2n	https://doi.org/10.5061/dryad.56j2n	India	C	three plus
NCBI-Genbank	Human immunodeficiency virus 1	NCBITAXON	NCBITaxon:11676	Malawi	GAZ	GAZ:00001105	Compilation of HIV-1 group M complete pol sequences	Subtype assignment	Malawi_C	29 complete HIV-1 pol sequences	Complete.Set.txt	Dryad Digital Repository	doi:10.5061/dryad.56j2n	https://doi.org/10.5061/dryad.56j2n	Malawi	C	three plus
NCBI-Genbank	Human immunodeficiency virus 1	NCBITAXON	NCBITaxon:11676	Ethiopia	GAZ	GAZ:00000567	Compilation of HIV-1 group M complete pol sequences	Subtype assignment	Ethiopia_C	26 complete HIV-1 pol sequences	Complete.Set.txt	Dryad Digital Repository	doi:10.5061/dryad.56j2n	https://doi.org/10.5061/dryad.56j2n	Ethiopia	C	three plus
NCBI-Genbank	Human immunodeficiency virus 1	NCBITAXON	NCBITaxon:11676	Brazil	GAZ	GAZ:00002828	Compilation of HIV-1 group M complete pol sequences	Subtype assignment	Brazil_C	19 complete HIV-1 pol sequences	Complete.Set.txt	Dryad Digital Repository	doi:10.5061/dryad.56j2n	https://doi.org/10.5061/dryad.56j2n	Brazil	C	three plus
NCBI-Genbank	Human immunodeficiency virus 1	NCBITAXON	NCBITaxon:11676	Cyprus	GAZ	GAZ:00453362	Compilation of HIV-1 group M complete pol sequences	Subtype assignment	Cyprus_C	12 complete HIV-1 pol sequences	Complete.Set.txt	Dryad Digital Repository	doi:10.5061/dryad.56j2n	https://doi.org/10.5061/dryad.56j2n	Cyprus	C	three plus
NCBI-Genbank	Human immunodeficiency virus 1	NCBITAXON	NCBITaxon:11676	Sweden	GAZ	GAZ:00002729	Compilation of HIV-1 group M complete pol sequences	Subtype assignment	Sweden_C	10 complete HIV-1 pol sequences	Complete.Set.txt	Dryad Digital Repository	doi:10.5061/dryad.56j2n	https://doi.org/10.5061/dryad.56j2n	Sweden	C	three plus
NCBI-Genbank	Human immunodeficiency virus 1	NCBITAXON	NCBITaxon:11676	Kenya	GAZ	GAZ:00001101	Compilation of HIV-1 group M complete pol sequences	Subtype assignment	Kenya_C	9 complete HIV-1 pol sequences	Complete.Set.txt	Dryad Digital Repository	doi:10.5061/dryad.56j2n	https://doi.org/10.5061/dryad.56j2n	Kenya	C	three plus
NCBI-Genbank	Human immunodeficiency virus 1	NCBITAXON	NCBITaxon:11676	Nepal	GAZ	GAZ:00004399	Compilation of HIV-1 group M complete pol sequences	Subtype assignment	Nepal_C	8 complete HIV-1 pol sequences	Complete.Set.txt	Dryad Digital Repository	doi:10.5061/dryad.56j2n	https://doi.org/10.5061/dryad.56j2n	Nepal	C	three plus
NCBI-Genbank	Human immunodeficiency virus 1	NCBITAXON	NCBITaxon:11676	Kingdom of Spain	GAZ	GAZ:00000591	Compilation of HIV-1 group M complete pol sequences	Subtype assignment	Kingdom_of_Spain_C	5 complete HIV-1 pol sequences	Complete.Set.txt	Dryad Digital Repository	doi:10.5061/dryad.56j2n	https://doi.org/10.5061/dryad.56j2n	Kingdom of Spain	C	three plus
NCBI-Genbank	Human immunodeficiency virus 1	NCBITAXON	NCBITaxon:11676	United States of America	GAZ	GAZ:00002459	Compilation of HIV-1 group M complete pol sequences	Subtype assignment	United_States_of_America_C	5 complete HIV-1 pol sequences	Complete.Set.txt	Dryad Digital Repository	doi:10.5061/dryad.56j2n	https://doi.org/10.5061/dryad.56j2n	United States of America	C	three plus
NCBI-Genbank	Human immunodeficiency virus 1	NCBITAXON	NCBITaxon:11676	Democratic Republic of the Congo	GAZ	GAZ:00001086	Compilation of HIV-1 group M complete pol sequences	Subtype assignment	Democratic_Republic_of_the_Congo_C	2 complete HIV-1 pol sequences	Complete.Set.txt	Dryad Digital Repository	doi:10.5061/dryad.56j2n	https://doi.org/10.5061/dryad.56j2n	Democratic Republic of the Congo	C	less than three
NCBI-Genbank	Human immunodeficiency virus 1	NCBITAXON	NCBITaxon:11676	Myanmar	GAZ	GAZ:00006899	Compilation of HIV-1 group M complete pol sequences	Subtype assignment	Myanmar_C	2 complete HIV-1 pol sequences	Complete.Set.txt	Dryad Digital Repository	doi:10.5061/dryad.56j2n	https://doi.org/10.5061/dryad.56j2n	Myanmar	C	less than three
NCBI-Genbank	Human immunodeficiency virus 1	NCBITAXON	NCBITaxon:11676	Nigeria	GAZ	GAZ:00000912	Compilation of HIV-1 group M complete pol sequences	Subtype assignment	Nigeria_C	2 complete HIV-1 pol sequences	Complete.Set.txt	Dryad Digital Repository	doi:10.5061/dryad.56j2n	https://doi.org/10.5061/dryad.56j2n	Nigeria	C	less than three
NCBI-Genbank	Human immunodeficiency virus 1	NCBITAXON	NCBITaxon:11676	Angola	GAZ	GAZ:00001095	Compilation of HIV-1 group M complete pol sequences	Subtype assignment	Angola_C	1 complete HIV-1 pol sequences	Complete.Set.txt	Dryad Digital Repository	doi:10.5061/dryad.56j2n	https://doi.org/10.5061/dryad.56j2n	Angola	C	less than three
NCBI-Genbank	Human immunodeficiency virus 1	NCBITAXON	NCBITaxon:11676	Argentina	GAZ	GAZ:00002928	Compilation of HIV-1 group M complete pol sequences	Subtype assignment	Argentina_C	1 complete HIV-1 pol sequences	Complete.Set.txt	Dryad Digital Repository	doi:10.5061/dryad.56j2n	https://doi.org/10.5061/dryad.56j2n	Argentina	C	less than three
NCBI-Genbank	Human immunodeficiency virus 1	NCBITAXON	NCBITaxon:11676	Germany	GAZ	GAZ:00002646	Compilation of HIV-1 group M complete pol sequences	Subtype assignment	Germany_C	1 complete HIV-1 pol sequences	Complete.Set.txt	Dryad Digital Repository	doi:10.5061/dryad.56j2n	https://doi.org/10.5061/dryad.56j2n	Germany	C	less than three
NCBI-Genbank	Human immunodeficiency virus 1	NCBITAXON	NCBITaxon:11676	Kingdom of Denmark	GAZ	GAZ:00002635	Compilation of HIV-1 group M complete pol sequences	Subtype assignment	Kingdom_of_Denmark_C	1 complete HIV-1 pol sequences	Complete.Set.txt	Dryad Digital Repository	doi:10.5061/dryad.56j2n	https://doi.org/10.5061/dryad.56j2n	Kingdom of Denmark	C	less than three
NCBI-Genbank	Human immunodeficiency virus 1	NCBITAXON	NCBITaxon:11676	Georgia	GAZ	GAZ:00004942	Compilation of HIV-1 group M complete pol sequences	Subtype assignment	Georgia_C	1 complete HIV-1 pol sequences	Complete.Set.txt	Dryad Digital Repository	doi:10.5061/dryad.56j2n	https://doi.org/10.5061/dryad.56j2n	Georgia	C	less than three
NCBI-Genbank	Human immunodeficiency virus 1	NCBITAXON	NCBITaxon:11676	Israel	GAZ	GAZ:00002476	Compilation of HIV-1 group M complete pol sequences	Subtype assignment	Israel_C	1 complete HIV-1 pol sequences	Complete.Set.txt	Dryad Digital Repository	doi:10.5061/dryad.56j2n	https://doi.org/10.5061/dryad.56j2n	Israel	C	less than three
NCBI-Genbank	Human immunodeficiency virus 1	NCBITAXON	NCBITaxon:11676	Japan	GAZ	GAZ:00002747	Compilation of HIV-1 group M complete pol sequences	Subtype assignment	Japan_C	1 complete HIV-1 pol sequences	Complete.Set.txt	Dryad Digital Repository	doi:10.5061/dryad.56j2n	https://doi.org/10.5061/dryad.56j2n	Japan	C	less than three
NCBI-Genbank	Human immunodeficiency virus 1	NCBITAXON	NCBITaxon:11676	Pakistan	GAZ	GAZ:00005246	Compilation of HIV-1 group M complete pol sequences	Subtype assignment	Pakistan_C	1 complete HIV-1 pol sequences	Complete.Set.txt	Dryad Digital Repository	doi:10.5061/dryad.56j2n	https://doi.org/10.5061/dryad.56j2n	Pakistan	C	less than three
NCBI-Genbank	Human immunodeficiency virus 1	NCBITAXON	NCBITaxon:11676	Senegal	GAZ	GAZ:00000913	Compilation of HIV-1 group M complete pol sequences	Subtype assignment	Senegal_C	1 complete HIV-1 pol sequences	Complete.Set.txt	Dryad Digital Repository	doi:10.5061/dryad.56j2n	https://doi.org/10.5061/dryad.56j2n	Senegal	C	less than three
NCBI-Genbank	Human immunodeficiency virus 1	NCBITAXON	NCBITaxon:11676	Somalia	GAZ	GAZ:00001104	Compilation of HIV-1 group M complete pol sequences	Subtype assignment	Somalia_C	1 complete HIV-1 pol sequences	Complete.Set.txt	Dryad Digital Repository	doi:10.5061/dryad.56j2n	https://doi.org/10.5061/dryad.56j2n	Somalia	C	less than three
NCBI-Genbank	Human immunodeficiency virus 1	NCBITAXON	NCBITaxon:11676	Uruguay	GAZ	GAZ:00002930	Compilation of HIV-1 group M complete pol sequences	Subtype assignment	Uruguay_C	1 complete HIV-1 pol sequences	Complete.Set.txt	Dryad Digital Repository	doi:10.5061/dryad.56j2n	https://doi.org/10.5061/dryad.56j2n	Uruguay	C	less than three
NCBI-Genbank	Human immunodeficiency virus 1	NCBITAXON	NCBITaxon:11676	Yemen	GAZ	GAZ:00005284	Compilation of HIV-1 group M complete pol sequences	Subtype assignment	Yemen_C	1 complete HIV-1 pol sequences	Complete.Set.txt	Dryad Digital Repository	doi:10.5061/dryad.56j2n	https://doi.org/10.5061/dryad.56j2n	Yemen	C	less than three
NCBI-Genbank	Human immunodeficiency virus 1	NCBITAXON	NCBITaxon:11676	Uganda	GAZ	GAZ:00001102	Compilation of HIV-1 group M complete pol sequences	Subtype assignment	Uganda_D	45 complete HIV-1 pol sequences	Complete.Set.txt	Dryad Digital Repository	doi:10.5061/dryad.56j2n	https://doi.org/10.5061/dryad.56j2n	Uganda	D	three plus
NCBI-Genbank	Human immunodeficiency virus 1	NCBITAXON	NCBITaxon:11676	Kenya	GAZ	GAZ:00001101	Compilation of HIV-1 group M complete pol sequences	Subtype assignment	Kenya_D	8 complete HIV-1 pol sequences	Complete.Set.txt	Dryad Digital Repository	doi:10.5061/dryad.56j2n	https://doi.org/10.5061/dryad.56j2n	Kenya	D	three plus
NCBI-Genbank	Human immunodeficiency virus 1	NCBITAXON	NCBITaxon:11676	Tanzania	GAZ	GAZ:00001103	Compilation of HIV-1 group M complete pol sequences	Subtype assignment	Tanzania_D	8 complete HIV-1 pol sequences	Complete.Set.txt	Dryad Digital Repository	doi:10.5061/dryad.56j2n	https://doi.org/10.5061/dryad.56j2n	Tanzania	D	three plus
NCBI-Genbank	Human immunodeficiency virus 1	NCBITAXON	NCBITaxon:11676	Democratic Republic of the Congo	GAZ	GAZ:00001086	Compilation of HIV-1 group M complete pol sequences	Subtype assignment	Democratic_Republic_of_the_Congo_D	7 complete HIV-1 pol sequences	Complete.Set.txt	Dryad Digital Repository	doi:10.5061/dryad.56j2n	https://doi.org/10.5061/dryad.56j2n	Democratic Republic of the Congo	D	three plus
NCBI-Genbank	Human immunodeficiency virus 1	NCBITAXON	NCBITaxon:11676	Cameroon	GAZ	GAZ:00001093	Compilation of HIV-1 group M complete pol sequences	Subtype assignment	Cameroon_D	5 complete HIV-1 pol sequences	Complete.Set.txt	Dryad Digital Repository	doi:10.5061/dryad.56j2n	https://doi.org/10.5061/dryad.56j2n	Cameroon	D	three plus
NCBI-Genbank	Human immunodeficiency virus 1	NCBITAXON	NCBITaxon:11676	Brazil	GAZ	GAZ:00002828	Compilation of HIV-1 group M complete pol sequences	Subtype assignment	Brazil_D	3 complete HIV-1 pol sequences	Complete.Set.txt	Dryad Digital Repository	doi:10.5061/dryad.56j2n	https://doi.org/10.5061/dryad.56j2n	Brazil	D	three plus
NCBI-Genbank	Human immunodeficiency virus 1	NCBITAXON	NCBITaxon:11676	Chad	GAZ	GAZ:00000586	Compilation of HIV-1 group M complete pol sequences	Subtype assignment	Chad_D	2 complete HIV-1 pol sequences	Complete.Set.txt	Dryad Digital Repository	doi:10.5061/dryad.56j2n	https://doi.org/10.5061/dryad.56j2n	Chad	D	less than three
NCBI-Genbank	Human immunodeficiency virus 1	NCBITAXON	NCBITaxon:11676	Yemen	GAZ	GAZ:00005284	Compilation of HIV-1 group M complete pol sequences	Subtype assignment	Yemen_D	2 complete HIV-1 pol sequences	Complete.Set.txt	Dryad Digital Repository	doi:10.5061/dryad.56j2n	https://doi.org/10.5061/dryad.56j2n	Yemen	D	less than three
NCBI-Genbank	Human immunodeficiency virus 1	NCBITAXON	NCBITaxon:11676	Republic of South Africa	GAZ	GAZ:00001094	Compilation of HIV-1 group M complete pol sequences	Subtype assignment	Republic_of_South_Africa_D	2 complete HIV-1 pol sequences	Complete.Set.txt	Dryad Digital Repository	doi:10.5061/dryad.56j2n	https://doi.org/10.5061/dryad.56j2n	Republic of South Africa	D	less than three
NCBI-Genbank	Human immunodeficiency virus 1	NCBITAXON	NCBITaxon:11676	Cyprus	GAZ	GAZ:00453362	Compilation of HIV-1 group M complete pol sequences	Subtype assignment	Cyprus_D	1 complete HIV-1 pol sequences	Complete.Set.txt	Dryad Digital Repository	doi:10.5061/dryad.56j2n	https://doi.org/10.5061/dryad.56j2n	Cyprus	D	less than three
NCBI-Genbank	Human immunodeficiency virus 1	NCBITAXON	NCBITaxon:11676	Kingdom of Denmark	GAZ	GAZ:00002635	Compilation of HIV-1 group M complete pol sequences	Subtype assignment	Kingdom_of_Denmark_D	1 complete HIV-1 pol sequences	Complete.Set.txt	Dryad Digital Repository	doi:10.5061/dryad.56j2n	https://doi.org/10.5061/dryad.56j2n	Kingdom of Denmark	D	less than three
NCBI-Genbank	Human immunodeficiency virus 1	NCBITAXON	NCBITaxon:11676	South Korea	GAZ	GAZ:00002802	Compilation of HIV-1 group M complete pol sequences	Subtype assignment	South_Korea_D	1 complete HIV-1 pol sequences	Complete.Set.txt	Dryad Digital Repository	doi:10.5061/dryad.56j2n	https://doi.org/10.5061/dryad.56j2n	South Korea	D	less than three
NCBI-Genbank	Human immunodeficiency virus 1	NCBITAXON	NCBITaxon:11676	United States of America	GAZ	GAZ:00002459	Compilation of HIV-1 group M complete pol sequences	Subtype assignment	United_States_of_America_D	1 complete HIV-1 pol sequences	Complete.Set.txt	Dryad Digital Repository	doi:10.5061/dryad.56j2n	https://doi.org/10.5061/dryad.56j2n	United States of America	D	less than three
NCBI-Genbank	Human immunodeficiency virus 1	NCBITAXON	NCBITaxon:11676	Brazil	GAZ	GAZ:00002828	Compilation of HIV-1 group M complete pol sequences	Subtype assignment	Brazil_F1	30 complete HIV-1 pol sequences	Complete.Set.txt	Dryad Digital Repository	doi:10.5061/dryad.56j2n	https://doi.org/10.5061/dryad.56j2n	Brazil	F1	three plus
NCBI-Genbank	Human immunodeficiency virus 1	NCBITAXON	NCBITaxon:11676	Kingdom of Spain	GAZ	GAZ:00000591	Compilation of HIV-1 group M complete pol sequences	Subtype assignment	Kingdom_of_Spain_F1	22 complete HIV-1 pol sequences	Complete.Set.txt	Dryad Digital Repository	doi:10.5061/dryad.56j2n	https://doi.org/10.5061/dryad.56j2n	Kingdom of Spain	F1	three plus
NCBI-Genbank	Human immunodeficiency virus 1	NCBITAXON	NCBITaxon:11676	Angola	GAZ	GAZ:00001095	Compilation of HIV-1 group M complete pol sequences	Subtype assignment	Angola_F1	3 complete HIV-1 pol sequences	Complete.Set.txt	Dryad Digital Repository	doi:10.5061/dryad.56j2n	https://doi.org/10.5061/dryad.56j2n	Angola	F1	three plus
NCBI-Genbank	Human immunodeficiency virus 1	NCBITAXON	NCBITaxon:11676	Democratic Republic of the Congo	GAZ	GAZ:00001086	Compilation of HIV-1 group M complete pol sequences	Subtype assignment	Democratic_Republic_of_the_Congo_F1	2 complete HIV-1 pol sequences	Complete.Set.txt	Dryad Digital Repository	doi:10.5061/dryad.56j2n	https://doi.org/10.5061/dryad.56j2n	Democratic Republic of the Congo	F1	less than three
NCBI-Genbank	Human immunodeficiency virus 1	NCBITAXON	NCBITaxon:11676	French Republic	GAZ	GAZ:00002940	Compilation of HIV-1 group M complete pol sequences	Subtype assignment	French_Republic_F1	2 complete HIV-1 pol sequences	Complete.Set.txt	Dryad Digital Repository	doi:10.5061/dryad.56j2n	https://doi.org/10.5061/dryad.56j2n	French Republic	F1	less than three
NCBI-Genbank	Human immunodeficiency virus 1	NCBITAXON	NCBITaxon:11676	Japan	GAZ	GAZ:00002747	Compilation of HIV-1 group M complete pol sequences	Subtype assignment	Japan_F1	2 complete HIV-1 pol sequences	Complete.Set.txt	Dryad Digital Repository	doi:10.5061/dryad.56j2n	https://doi.org/10.5061/dryad.56j2n	Japan	F1	less than three
NCBI-Genbank	Human immunodeficiency virus 1	NCBITAXON	NCBITaxon:11676	Romania	GAZ	GAZ:00002951	Compilation of HIV-1 group M complete pol sequences	Subtype assignment	Romania_F1	2 complete HIV-1 pol sequences	Complete.Set.txt	Dryad Digital Repository	doi:10.5061/dryad.56j2n	https://doi.org/10.5061/dryad.56j2n	Romania	F1	less than three
NCBI-Genbank	Human immunodeficiency virus 1	NCBITAXON	NCBITaxon:11676	Argentina	GAZ	GAZ:00002928	Compilation of HIV-1 group M complete pol sequences	Subtype assignment	Argentina_F1	1 complete HIV-1 pol sequences	Complete.Set.txt	Dryad Digital Repository	doi:10.5061/dryad.56j2n	https://doi.org/10.5061/dryad.56j2n	Argentina	F1	less than three
NCBI-Genbank	Human immunodeficiency virus 1	NCBITAXON	NCBITaxon:11676	Finland	GAZ	GAZ:00002937	Compilation of HIV-1 group M complete pol sequences	Subtype assignment	Finland_F1	1 complete HIV-1 pol sequences	Complete.Set.txt	Dryad Digital Repository	doi:10.5061/dryad.56j2n	https://doi.org/10.5061/dryad.56j2n	Finland	F1	less than three
NCBI-Genbank	Human immunodeficiency virus 1	NCBITAXON	NCBITaxon:11676	Russia	GAZ	GAZ:00002721	Compilation of HIV-1 group M complete pol sequences	Subtype assignment	Russia_F1	1 complete HIV-1 pol sequences	Complete.Set.txt	Dryad Digital Repository	doi:10.5061/dryad.56j2n	https://doi.org/10.5061/dryad.56j2n	Russia	F1	less than three
NCBI-Genbank	Human immunodeficiency virus 1	NCBITAXON	NCBITaxon:11676	Cameroon	GAZ	GAZ:00001093	Compilation of HIV-1 group M complete pol sequences	Subtype assignment	Cameroon_F2	9 complete HIV-1 pol sequences	Complete.Set.txt	Dryad Digital Repository	doi:10.5061/dryad.56j2n	https://doi.org/10.5061/dryad.56j2n	Cameroon	F2	three plus
NCBI-Genbank	Human immunodeficiency virus 1	NCBITAXON	NCBITaxon:11676	Nigeria	GAZ	GAZ:00000912	Compilation of HIV-1 group M complete pol sequences	Subtype assignment	Nigeria_G	26 complete HIV-1 pol sequences	Complete.Set.txt	Dryad Digital Repository	doi:10.5061/dryad.56j2n	https://doi.org/10.5061/dryad.56j2n	Nigeria	G	three plus
NCBI-Genbank	Human immunodeficiency virus 1	NCBITAXON	NCBITaxon:11676	Kingdom of Spain	GAZ	GAZ:00000591	Compilation of HIV-1 group M complete pol sequences	Subtype assignment	Kingdom_of_Spain_G	19 complete HIV-1 pol sequences	Complete.Set.txt	Dryad Digital Repository	doi:10.5061/dryad.56j2n	https://doi.org/10.5061/dryad.56j2n	Kingdom of Spain	G	three plus
NCBI-Genbank	Human immunodeficiency virus 1	NCBITAXON	NCBITaxon:11676	Cameroon	GAZ	GAZ:00001093	Compilation of HIV-1 group M complete pol sequences	Subtype assignment	Cameroon_G	15 complete HIV-1 pol sequences	Complete.Set.txt	Dryad Digital Repository	doi:10.5061/dryad.56j2n	https://doi.org/10.5061/dryad.56j2n	Cameroon	G	three plus
NCBI-Genbank	Human immunodeficiency virus 1	NCBITAXON	NCBITaxon:11676	Democratic Republic of the Congo	GAZ	GAZ:00001086	Compilation of HIV-1 group M complete pol sequences	Subtype assignment	Democratic_Republic_of_the_Congo_G	3 complete HIV-1 pol sequences	Complete.Set.txt	Dryad Digital Repository	doi:10.5061/dryad.56j2n	https://doi.org/10.5061/dryad.56j2n	Democratic Republic of the Congo	G	three plus
NCBI-Genbank	Human immunodeficiency virus 1	NCBITAXON	NCBITaxon:11676	Cuba	GAZ	GAZ:00003762	Compilation of HIV-1 group M complete pol sequences	Subtype assignment	Cuba_G	3 complete HIV-1 pol sequences	Complete.Set.txt	Dryad Digital Repository	doi:10.5061/dryad.56j2n	https://doi.org/10.5061/dryad.56j2n	Cuba	G	three plus
NCBI-Genbank	Human immunodeficiency virus 1	NCBITAXON	NCBITaxon:11676	Portuguese Republic	GAZ	GAZ:00002944	Compilation of HIV-1 group M complete pol sequences	Subtype assignment	Portuguese_Republic_G	3 complete HIV-1 pol sequences	Complete.Set.txt	Dryad Digital Repository	doi:10.5061/dryad.56j2n	https://doi.org/10.5061/dryad.56j2n	Portuguese Republic	G	three plus
NCBI-Genbank	Human immunodeficiency virus 1	NCBITAXON	NCBITaxon:11676	Kenya	GAZ	GAZ:00001101	Compilation of HIV-1 group M complete pol sequences	Subtype assignment	Kenya_G	2 complete HIV-1 pol sequences	Complete.Set.txt	Dryad Digital Repository	doi:10.5061/dryad.56j2n	https://doi.org/10.5061/dryad.56j2n	Kenya	G	less than three
NCBI-Genbank	Human immunodeficiency virus 1	NCBITAXON	NCBITaxon:11676	China	GAZ	GAZ:00002845	Compilation of HIV-1 group M complete pol sequences	Subtype assignment	China_G	1 complete HIV-1 pol sequences	Complete.Set.txt	Dryad Digital Repository	doi:10.5061/dryad.56j2n	https://doi.org/10.5061/dryad.56j2n	China	G	less than three
NCBI-Genbank	Human immunodeficiency virus 1	NCBITAXON	NCBITaxon:11676	Ghana	GAZ	GAZ:00000908	Compilation of HIV-1 group M complete pol sequences	Subtype assignment	Ghana_G	1 complete HIV-1 pol sequences	Complete.Set.txt	Dryad Digital Repository	doi:10.5061/dryad.56j2n	https://doi.org/10.5061/dryad.56j2n	Ghana	G	less than three
NCBI-Genbank	Human immunodeficiency virus 1	NCBITAXON	NCBITaxon:11676	Guinea-Bissau	GAZ	GAZ:00000910	Compilation of HIV-1 group M complete pol sequences	Subtype assignment	Guinea-Bissau_G	1 complete HIV-1 pol sequences	Complete.Set.txt	Dryad Digital Repository	doi:10.5061/dryad.56j2n	https://doi.org/10.5061/dryad.56j2n	Guinea-Bissau	G	less than three
NCBI-Genbank	Human immunodeficiency virus 1	NCBITAXON	NCBITaxon:11676	Italy	GAZ	GAZ:00002650	Compilation of HIV-1 group M complete pol sequences	Subtype assignment	Italy_G	1 complete HIV-1 pol sequences	Complete.Set.txt	Dryad Digital Repository	doi:10.5061/dryad.56j2n	https://doi.org/10.5061/dryad.56j2n	Italy	G	less than three
NCBI-Genbank	Human immunodeficiency virus 1	NCBITAXON	NCBITaxon:11676	Sweden	GAZ	GAZ:00002729	Compilation of HIV-1 group M complete pol sequences	Subtype assignment	Sweden_G	1 complete HIV-1 pol sequences	Complete.Set.txt	Dryad Digital Repository	doi:10.5061/dryad.56j2n	https://doi.org/10.5061/dryad.56j2n	Sweden	G	less than three
NCBI-Genbank	Human immunodeficiency virus 1	NCBITAXON	NCBITaxon:11676	Republic of South Africa	GAZ	GAZ:00001094	Compilation of HIV-1 group M complete pol sequences	Subtype assignment	Republic_of_South_Africa_G	1 complete HIV-1 pol sequences	Complete.Set.txt	Dryad Digital Repository	doi:10.5061/dryad.56j2n	https://doi.org/10.5061/dryad.56j2n	Republic of South Africa	G	less than three
NCBI-Genbank	Human immunodeficiency virus 1	NCBITAXON	NCBITaxon:11676	Democratic Republic of the Congo	GAZ	GAZ:00001086	Compilation of HIV-1 group M complete pol sequences	Subtype assignment	Democratic_Republic_of_the_Congo_H	4 complete HIV-1 pol sequences	Complete.Set.txt	Dryad Digital Repository	doi:10.5061/dryad.56j2n	https://doi.org/10.5061/dryad.56j2n	Democratic Republic of the Congo	H	three plus
NCBI-Genbank	Human immunodeficiency virus 1	NCBITAXON	NCBITaxon:11676	Belgium	GAZ	GAZ:00002938	Compilation of HIV-1 group M complete pol sequences	Subtype assignment	Belgium_H	2 complete HIV-1 pol sequences	Complete.Set.txt	Dryad Digital Repository	doi:10.5061/dryad.56j2n	https://doi.org/10.5061/dryad.56j2n	Belgium	H	less than three
NCBI-Genbank	Human immunodeficiency virus 1	NCBITAXON	NCBITaxon:11676	Central African Republic	GAZ	GAZ:00001089	Compilation of HIV-1 group M complete pol sequences	Subtype assignment	Central_African_Republic_H	2 complete HIV-1 pol sequences	Complete.Set.txt	Dryad Digital Repository	doi:10.5061/dryad.56j2n	https://doi.org/10.5061/dryad.56j2n	Central African Republic	H	less than three
NCBI-Genbank	Human immunodeficiency virus 1	NCBITAXON	NCBITaxon:11676	United Kingdom	GAZ	GAZ:00002637	Compilation of HIV-1 group M complete pol sequences	Subtype assignment	United_Kingdom_H	1 complete HIV-1 pol sequences	Complete.Set.txt	Dryad Digital Repository	doi:10.5061/dryad.56j2n	https://doi.org/10.5061/dryad.56j2n	United Kingdom	H	less than three
NCBI-Genbank	Human immunodeficiency virus 1	NCBITAXON	NCBITaxon:11676	United States of America	GAZ	GAZ:00002459	Compilation of HIV-1 group M complete pol sequences	Subtype assignment	United_States_of_America_H	1 complete HIV-1 pol sequences	Complete.Set.txt	Dryad Digital Repository	doi:10.5061/dryad.56j2n	https://doi.org/10.5061/dryad.56j2n	United States of America	H	less than three
NCBI-Genbank	Human immunodeficiency virus 1	NCBITAXON	NCBITaxon:11676	Democratic Republic of the Congo	GAZ	GAZ:00001086	Compilation of HIV-1 group M complete pol sequences	Subtype assignment	Democratic_Republic_of_the_Congo_J	3 complete HIV-1 pol sequences	Complete.Set.txt	Dryad Digital Repository	doi:10.5061/dryad.56j2n	https://doi.org/10.5061/dryad.56j2n	Democratic Republic of the Congo	J	three plus
NCBI-Genbank	Human immunodeficiency virus 1	NCBITAXON	NCBITaxon:11676	Sweden	GAZ	GAZ:00002729	Compilation of HIV-1 group M complete pol sequences	Subtype assignment	Sweden_J	2 complete HIV-1 pol sequences	Complete.Set.txt	Dryad Digital Repository	doi:10.5061/dryad.56j2n	https://doi.org/10.5061/dryad.56j2n	Sweden	J	less than three
NCBI-Genbank	Human immunodeficiency virus 1	NCBITAXON	NCBITaxon:11676	Angola	GAZ	GAZ:00001095	Compilation of HIV-1 group M complete pol sequences	Subtype assignment	Angola_J	1 complete HIV-1 pol sequences	Complete.Set.txt	Dryad Digital Repository	doi:10.5061/dryad.56j2n	https://doi.org/10.5061/dryad.56j2n	Angola	J	less than three
NCBI-Genbank	Human immunodeficiency virus 1	NCBITAXON	NCBITaxon:11676	Democratic Republic of the Congo	GAZ	GAZ:00001086	Compilation of HIV-1 group M complete pol sequences	Subtype assignment	Democratic_Republic_of_the_Congo_K	1 complete HIV-1 pol sequences	Complete.Set.txt	Dryad Digital Repository	doi:10.5061/dryad.56j2n	https://doi.org/10.5061/dryad.56j2n	Democratic Republic of the Congo	K	less than three
NCBI-Genbank	Human immunodeficiency virus 1	NCBITAXON	NCBITaxon:11676	Cameroon	GAZ	GAZ:00001093	Compilation of HIV-1 group M complete pol sequences	Subtype assignment	Cameroon_K	1 complete HIV-1 pol sequences	Complete.Set.txt	Dryad Digital Repository	doi:10.5061/dryad.56j2n	https://doi.org/10.5061/dryad.56j2n	Cameroon	K	less than three
NCBI-Genbank	Human immunodeficiency virus 1	NCBITAXON	NCBITaxon:11676	China	GAZ	GAZ:00002845	Compilation of HIV-1 group M complete pol sequences	Subtype assignment	China_01_AE	583 complete HIV-1 pol sequences	Complete.Set.txt	Dryad Digital Repository	doi:10.5061/dryad.56j2n	https://doi.org/10.5061/dryad.56j2n	China	01_AE	three plus
NCBI-Genbank	Human immunodeficiency virus 1	NCBITAXON	NCBITaxon:11676	Viet Nam	GAZ	GAZ:00003756	Compilation of HIV-1 group M complete pol sequences	Subtype assignment	Viet_Nam_01_AE	384 complete HIV-1 pol sequences	Complete.Set.txt	Dryad Digital Repository	doi:10.5061/dryad.56j2n	https://doi.org/10.5061/dryad.56j2n	Viet Nam	01_AE	three plus
NCBI-Genbank	Human immunodeficiency virus 1	NCBITAXON	NCBITaxon:11676	Thailand	GAZ	GAZ:00003744	Compilation of HIV-1 group M complete pol sequences	Subtype assignment	Thailand_01_AE	216 complete HIV-1 pol sequences	Complete.Set.txt	Dryad Digital Repository	doi:10.5061/dryad.56j2n	https://doi.org/10.5061/dryad.56j2n	Thailand	01_AE	three plus
NCBI-Genbank	Human immunodeficiency virus 1	NCBITAXON	NCBITaxon:11676	United States of America	GAZ	GAZ:00002459	Compilation of HIV-1 group M complete pol sequences	Subtype assignment	United_States_of_America_01_AE	6 complete HIV-1 pol sequences	Complete.Set.txt	Dryad Digital Repository	doi:10.5061/dryad.56j2n	https://doi.org/10.5061/dryad.56j2n	United States of America	01_AE	three plus
NCBI-Genbank	Human immunodeficiency virus 1	NCBITAXON	NCBITaxon:11676	Japan	GAZ	GAZ:00002747	Compilation of HIV-1 group M complete pol sequences	Subtype assignment	Japan_01_AE	4 complete HIV-1 pol sequences	Complete.Set.txt	Dryad Digital Repository	doi:10.5061/dryad.56j2n	https://doi.org/10.5061/dryad.56j2n	Japan	01_AE	three plus
NCBI-Genbank	Human immunodeficiency virus 1	NCBITAXON	NCBITaxon:11676	Central African Republic	GAZ	GAZ:00001089	Compilation of HIV-1 group M complete pol sequences	Subtype assignment	Central_African_Republic_01_AE	3 complete HIV-1 pol sequences	Complete.Set.txt	Dryad Digital Repository	doi:10.5061/dryad.56j2n	https://doi.org/10.5061/dryad.56j2n	Central African Republic	01_AE	three plus
NCBI-Genbank	Human immunodeficiency virus 1	NCBITAXON	NCBITaxon:11676	Myanmar	GAZ	GAZ:00006899	Compilation of HIV-1 group M complete pol sequences	Subtype assignment	Myanmar_01_AE	3 complete HIV-1 pol sequences	Complete.Set.txt	Dryad Digital Repository	doi:10.5061/dryad.56j2n	https://doi.org/10.5061/dryad.56j2n	Myanmar	01_AE	three plus
NCBI-Genbank	Human immunodeficiency virus 1	NCBITAXON	NCBITaxon:11676	Sweden	GAZ	GAZ:00002729	Compilation of HIV-1 group M complete pol sequences	Subtype assignment	Sweden_01_AE	3 complete HIV-1 pol sequences	Complete.Set.txt	Dryad Digital Repository	doi:10.5061/dryad.56j2n	https://doi.org/10.5061/dryad.56j2n	Sweden	01_AE	three plus
NCBI-Genbank	Human immunodeficiency virus 1	NCBITAXON	NCBITaxon:11676	Taiwan Province	GAZ	GAZ:00005344	Compilation of HIV-1 group M complete pol sequences	Subtype assignment	Taiwan_Province_01_AE	2 complete HIV-1 pol sequences	Complete.Set.txt	Dryad Digital Repository	doi:10.5061/dryad.56j2n	https://doi.org/10.5061/dryad.56j2n	Taiwan Province	01_AE	less than three
NCBI-Genbank	Human immunodeficiency virus 1	NCBITAXON	NCBITaxon:11676	Afghanistan	GAZ	GAZ:00006882	Compilation of HIV-1 group M complete pol sequences	Subtype assignment	Afghanistan_01_AE	1 complete HIV-1 pol sequences	Complete.Set.txt	Dryad Digital Repository	doi:10.5061/dryad.56j2n	https://doi.org/10.5061/dryad.56j2n	Afghanistan	01_AE	less than three
NCBI-Genbank	Human immunodeficiency virus 1	NCBITAXON	NCBITaxon:11676	Cameroon	GAZ	GAZ:00001093	Compilation of HIV-1 group M complete pol sequences	Subtype assignment	Cameroon_01_AE	1 complete HIV-1 pol sequences	Complete.Set.txt	Dryad Digital Repository	doi:10.5061/dryad.56j2n	https://doi.org/10.5061/dryad.56j2n	Cameroon	01_AE	less than three
NCBI-Genbank	Human immunodeficiency virus 1	NCBITAXON	NCBITaxon:11676	Hong Kong	GAZ	GAZ:00003203	Compilation of HIV-1 group M complete pol sequences	Subtype assignment	Hong_Kong_01_AE	1 complete HIV-1 pol sequences	Complete.Set.txt	Dryad Digital Repository	doi:10.5061/dryad.56j2n	https://doi.org/10.5061/dryad.56j2n	Hong Kong	01_AE	less than three
NCBI-Genbank	Human immunodeficiency virus 1	NCBITAXON	NCBITaxon:11676	Indonesia	GAZ	GAZ:00003727	Compilation of HIV-1 group M complete pol sequences	Subtype assignment	Indonesia_01_AE	1 complete HIV-1 pol sequences	Complete.Set.txt	Dryad Digital Repository	doi:10.5061/dryad.56j2n	https://doi.org/10.5061/dryad.56j2n	Indonesia	01_AE	less than three
NCBI-Genbank	Human immunodeficiency virus 1	NCBITAXON	NCBITaxon:11676	Iran	GAZ	GAZ:00004474	Compilation of HIV-1 group M complete pol sequences	Subtype assignment	Iran_01_AE	1 complete HIV-1 pol sequences	Complete.Set.txt	Dryad Digital Repository	doi:10.5061/dryad.56j2n	https://doi.org/10.5061/dryad.56j2n	Iran	01_AE	less than three
NCBI-Genbank	Human immunodeficiency virus 1	NCBITAXON	NCBITaxon:11676	The Philippines	GAZ	GAZ:00004525	Compilation of HIV-1 group M complete pol sequences	Subtype assignment	The_Philippines_01_AE	1 complete HIV-1 pol sequences	Complete.Set.txt	Dryad Digital Repository	doi:10.5061/dryad.56j2n	https://doi.org/10.5061/dryad.56j2n	The Philippines	01_AE	less than three
NCBI-Genbank	Human immunodeficiency virus 1	NCBITAXON	NCBITaxon:11676	Cameroon	GAZ	GAZ:00001093	Compilation of HIV-1 group M complete pol sequences	Subtype assignment	Cameroon_02_AG	50 complete HIV-1 pol sequences	Complete.Set.txt	Dryad Digital Repository	doi:10.5061/dryad.56j2n	https://doi.org/10.5061/dryad.56j2n	Cameroon	02_AG	three plus
NCBI-Genbank	Human immunodeficiency virus 1	NCBITAXON	NCBITaxon:11676	Nigeria	GAZ	GAZ:00000912	Compilation of HIV-1 group M complete pol sequences	Subtype assignment	Nigeria_02_AG	23 complete HIV-1 pol sequences	Complete.Set.txt	Dryad Digital Repository	doi:10.5061/dryad.56j2n	https://doi.org/10.5061/dryad.56j2n	Nigeria	02_AG	three plus
NCBI-Genbank	Human immunodeficiency virus 1	NCBITAXON	NCBITaxon:11676	Ghana	GAZ	GAZ:00000908	Compilation of HIV-1 group M complete pol sequences	Subtype assignment	Ghana_02_AG	10 complete HIV-1 pol sequences	Complete.Set.txt	Dryad Digital Repository	doi:10.5061/dryad.56j2n	https://doi.org/10.5061/dryad.56j2n	Ghana	02_AG	three plus
NCBI-Genbank	Human immunodeficiency virus 1	NCBITAXON	NCBITaxon:11676	Cyprus	GAZ	GAZ:00453362	Compilation of HIV-1 group M complete pol sequences	Subtype assignment	Cyprus_02_AG	8 complete HIV-1 pol sequences	Complete.Set.txt	Dryad Digital Repository	doi:10.5061/dryad.56j2n	https://doi.org/10.5061/dryad.56j2n	Cyprus	02_AG	three plus
NCBI-Genbank	Human immunodeficiency virus 1	NCBITAXON	NCBITaxon:11676	Pakistan	GAZ	GAZ:00005246	Compilation of HIV-1 group M complete pol sequences	Subtype assignment	Pakistan_02_AG	6 complete HIV-1 pol sequences	Complete.Set.txt	Dryad Digital Repository	doi:10.5061/dryad.56j2n	https://doi.org/10.5061/dryad.56j2n	Pakistan	02_AG	three plus
NCBI-Genbank	Human immunodeficiency virus 1	NCBITAXON	NCBITaxon:11676	Guinea-Bissau	GAZ	GAZ:00000910	Compilation of HIV-1 group M complete pol sequences	Subtype assignment	Guinea-Bissau_02_AG	5 complete HIV-1 pol sequences	Complete.Set.txt	Dryad Digital Repository	doi:10.5061/dryad.56j2n	https://doi.org/10.5061/dryad.56j2n	Guinea-Bissau	02_AG	three plus
NCBI-Genbank	Human immunodeficiency virus 1	NCBITAXON	NCBITaxon:11676	French Republic	GAZ	GAZ:00002940	Compilation of HIV-1 group M complete pol sequences	Subtype assignment	French_Republic_02_AG	4 complete HIV-1 pol sequences	Complete.Set.txt	Dryad Digital Repository	doi:10.5061/dryad.56j2n	https://doi.org/10.5061/dryad.56j2n	French Republic	02_AG	three plus
NCBI-Genbank	Human immunodeficiency virus 1	NCBITAXON	NCBITaxon:11676	Sweden	GAZ	GAZ:00002729	Compilation of HIV-1 group M complete pol sequences	Subtype assignment	Sweden_02_AG	4 complete HIV-1 pol sequences	Complete.Set.txt	Dryad Digital Repository	doi:10.5061/dryad.56j2n	https://doi.org/10.5061/dryad.56j2n	Sweden	02_AG	three plus
NCBI-Genbank	Human immunodeficiency virus 1	NCBITAXON	NCBITaxon:11676	Senegal	GAZ	GAZ:00000913	Compilation of HIV-1 group M complete pol sequences	Subtype assignment	Senegal_02_AG	3 complete HIV-1 pol sequences	Complete.Set.txt	Dryad Digital Repository	doi:10.5061/dryad.56j2n	https://doi.org/10.5061/dryad.56j2n	Senegal	02_AG	three plus
NCBI-Genbank	Human immunodeficiency virus 1	NCBITAXON	NCBITaxon:11676	United States of America	GAZ	GAZ:00002459	Compilation of HIV-1 group M complete pol sequences	Subtype assignment	United_States_of_America_02_AG	3 complete HIV-1 pol sequences	Complete.Set.txt	Dryad Digital Repository	doi:10.5061/dryad.56j2n	https://doi.org/10.5061/dryad.56j2n	United States of America	02_AG	three plus
NCBI-Genbank	Human immunodeficiency virus 1	NCBITAXON	NCBITaxon:11676	Ecuador	GAZ	GAZ:00002912	Compilation of HIV-1 group M complete pol sequences	Subtype assignment	Ecuador_02_AG	2 complete HIV-1 pol sequences	Complete.Set.txt	Dryad Digital Repository	doi:10.5061/dryad.56j2n	https://doi.org/10.5061/dryad.56j2n	Ecuador	02_AG	less than three
NCBI-Genbank	Human immunodeficiency virus 1	NCBITAXON	NCBITaxon:11676	Kingdom of Spain	GAZ	GAZ:00000591	Compilation of HIV-1 group M complete pol sequences	Subtype assignment	Kingdom_of_Spain_02_AG	2 complete HIV-1 pol sequences	Complete.Set.txt	Dryad Digital Repository	doi:10.5061/dryad.56j2n	https://doi.org/10.5061/dryad.56j2n	Kingdom of Spain	02_AG	less than three
NCBI-Genbank	Human immunodeficiency virus 1	NCBITAXON	NCBITaxon:11676	South Korea	GAZ	GAZ:00002802	Compilation of HIV-1 group M complete pol sequences	Subtype assignment	South_Korea_02_AG	2 complete HIV-1 pol sequences	Complete.Set.txt	Dryad Digital Repository	doi:10.5061/dryad.56j2n	https://doi.org/10.5061/dryad.56j2n	South Korea	02_AG	less than three
NCBI-Genbank	Human immunodeficiency virus 1	NCBITAXON	NCBITaxon:11676	Russia	GAZ	GAZ:00002721	Compilation of HIV-1 group M complete pol sequences	Subtype assignment	Russia_02_AG	2 complete HIV-1 pol sequences	Complete.Set.txt	Dryad Digital Repository	doi:10.5061/dryad.56j2n	https://doi.org/10.5061/dryad.56j2n	Russia	02_AG	less than three
NCBI-Genbank	Human immunodeficiency virus 1	NCBITAXON	NCBITaxon:11676	Angola	GAZ	GAZ:00001095	Compilation of HIV-1 group M complete pol sequences	Subtype assignment	Angola_02_AG	1 complete HIV-1 pol sequences	Complete.Set.txt	Dryad Digital Repository	doi:10.5061/dryad.56j2n	https://doi.org/10.5061/dryad.56j2n	Angola	02_AG	less than three
NCBI-Genbank	Human immunodeficiency virus 1	NCBITAXON	NCBITaxon:11676	Germany	GAZ	GAZ:00002646	Compilation of HIV-1 group M complete pol sequences	Subtype assignment	Germany_02_AG	1 complete HIV-1 pol sequences	Complete.Set.txt	Dryad Digital Repository	doi:10.5061/dryad.56j2n	https://doi.org/10.5061/dryad.56j2n	Germany	02_AG	less than three
NCBI-Genbank	Human immunodeficiency virus 1	NCBITAXON	NCBITaxon:11676	Estonia	GAZ	GAZ:00002959	Compilation of HIV-1 group M complete pol sequences	Subtype assignment	Estonia_02_AG	1 complete HIV-1 pol sequences	Complete.Set.txt	Dryad Digital Repository	doi:10.5061/dryad.56j2n	https://doi.org/10.5061/dryad.56j2n	Estonia	02_AG	less than three
NCBI-Genbank	Human immunodeficiency virus 1	NCBITAXON	NCBITaxon:11676	Mexico	GAZ	GAZ:00002852	Compilation of HIV-1 group M complete pol sequences	Subtype assignment	Mexico_02_AG	1 complete HIV-1 pol sequences	Complete.Set.txt	Dryad Digital Repository	doi:10.5061/dryad.56j2n	https://doi.org/10.5061/dryad.56j2n	Mexico	02_AG	less than three
NCBI-Genbank	Human immunodeficiency virus 1	NCBITAXON	NCBITaxon:11676	Niger	GAZ	GAZ:00000585	Compilation of HIV-1 group M complete pol sequences	Subtype assignment	Niger_02_AG	1 complete HIV-1 pol sequences	Complete.Set.txt	Dryad Digital Repository	doi:10.5061/dryad.56j2n	https://doi.org/10.5061/dryad.56j2n	Niger	02_AG	less than three
NCBI-Genbank	Human immunodeficiency virus 1	NCBITAXON	NCBITaxon:11676	Thailand	GAZ	GAZ:00003744	Compilation of HIV-1 group M complete pol sequences	Subtype assignment	Thailand_02_AG	1 complete HIV-1 pol sequences	Complete.Set.txt	Dryad Digital Repository	doi:10.5061/dryad.56j2n	https://doi.org/10.5061/dryad.56j2n	Thailand	02_AG	less than three
NCBI-Genbank	Human immunodeficiency virus 1	NCBITAXON	NCBITaxon:11676	Russia	GAZ	GAZ:00002721	Compilation of HIV-1 group M complete pol sequences	Subtype assignment	Russia_03_AB	2 complete HIV-1 pol sequences	Complete.Set.txt	Dryad Digital Repository	doi:10.5061/dryad.56j2n	https://doi.org/10.5061/dryad.56j2n	Russia	03_AB	less than three
NCBI-Genbank	Human immunodeficiency virus 1	NCBITAXON	NCBITaxon:11676	Belarus	GAZ	GAZ:00006886	Compilation of HIV-1 group M complete pol sequences	Subtype assignment	Belarus_03_AB	1 complete HIV-1 pol sequences	Complete.Set.txt	Dryad Digital Repository	doi:10.5061/dryad.56j2n	https://doi.org/10.5061/dryad.56j2n	Belarus	03_AB	less than three
NCBI-Genbank	Human immunodeficiency virus 1	NCBITAXON	NCBITaxon:11676	Greece	GAZ	GAZ:00002945	Compilation of HIV-1 group M complete pol sequences	Subtype assignment	Greece_04_cpx	6 complete HIV-1 pol sequences	Complete.Set.txt	Dryad Digital Repository	doi:10.5061/dryad.56j2n	https://doi.org/10.5061/dryad.56j2n	Greece	04_cpx	three plus
NCBI-Genbank	Human immunodeficiency virus 1	NCBITAXON	NCBITaxon:11676	Cyprus	GAZ	GAZ:00453362	Compilation of HIV-1 group M complete pol sequences	Subtype assignment	Cyprus_04_cpx	2 complete HIV-1 pol sequences	Complete.Set.txt	Dryad Digital Repository	doi:10.5061/dryad.56j2n	https://doi.org/10.5061/dryad.56j2n	Cyprus	04_cpx	less than three
NCBI-Genbank	Human immunodeficiency virus 1	NCBITAXON	NCBITaxon:11676	Belgium	GAZ	GAZ:00002938	Compilation of HIV-1 group M complete pol sequences	Subtype assignment	Belgium_05_DF	1 complete HIV-1 pol sequences	Complete.Set.txt	Dryad Digital Repository	doi:10.5061/dryad.56j2n	https://doi.org/10.5061/dryad.56j2n	Belgium	05_DF	less than three
NCBI-Genbank	Human immunodeficiency virus 1	NCBITAXON	NCBITaxon:11676	Democratic Republic of the Congo	GAZ	GAZ:00001086	Compilation of HIV-1 group M complete pol sequences	Subtype assignment	Democratic_Republic_of_the_Congo_05_DF	1 complete HIV-1 pol sequences	Complete.Set.txt	Dryad Digital Repository	doi:10.5061/dryad.56j2n	https://doi.org/10.5061/dryad.56j2n	Democratic Republic of the Congo	05_DF	less than three
NCBI-Genbank	Human immunodeficiency virus 1	NCBITAXON	NCBITaxon:11676	Kingdom of Spain	GAZ	GAZ:00000591	Compilation of HIV-1 group M complete pol sequences	Subtype assignment	Kingdom_of_Spain_05_DF	1 complete HIV-1 pol sequences	Complete.Set.txt	Dryad Digital Repository	doi:10.5061/dryad.56j2n	https://doi.org/10.5061/dryad.56j2n	Kingdom of Spain	05_DF	less than three
NCBI-Genbank	Human immunodeficiency virus 1	NCBITAXON	NCBITaxon:11676	Estonia	GAZ	GAZ:00002959	Compilation of HIV-1 group M complete pol sequences	Subtype assignment	Estonia_06_cpx	4 complete HIV-1 pol sequences	Complete.Set.txt	Dryad Digital Repository	doi:10.5061/dryad.56j2n	https://doi.org/10.5061/dryad.56j2n	Estonia	06_cpx	three plus
NCBI-Genbank	Human immunodeficiency virus 1	NCBITAXON	NCBITaxon:11676	South Korea	GAZ	GAZ:00002802	Compilation of HIV-1 group M complete pol sequences	Subtype assignment	South_Korea_06_cpx	2 complete HIV-1 pol sequences	Complete.Set.txt	Dryad Digital Repository	doi:10.5061/dryad.56j2n	https://doi.org/10.5061/dryad.56j2n	South Korea	06_cpx	less than three
NCBI-Genbank	Human immunodeficiency virus 1	NCBITAXON	NCBITaxon:11676	Mali	GAZ	GAZ:00000584	Compilation of HIV-1 group M complete pol sequences	Subtype assignment	Mali_06_cpx	2 complete HIV-1 pol sequences	Complete.Set.txt	Dryad Digital Repository	doi:10.5061/dryad.56j2n	https://doi.org/10.5061/dryad.56j2n	Mali	06_cpx	less than three
NCBI-Genbank	Human immunodeficiency virus 1	NCBITAXON	NCBITaxon:11676	Burkina Faso	GAZ	GAZ:00000905	Compilation of HIV-1 group M complete pol sequences	Subtype assignment	Burkina_Faso_06_cpx	1 complete HIV-1 pol sequences	Complete.Set.txt	Dryad Digital Repository	doi:10.5061/dryad.56j2n	https://doi.org/10.5061/dryad.56j2n	Burkina Faso	06_cpx	less than three
NCBI-Genbank	Human immunodeficiency virus 1	NCBITAXON	NCBITaxon:11676	Benin	GAZ	GAZ:00000904	Compilation of HIV-1 group M complete pol sequences	Subtype assignment	Benin_06_cpx	1 complete HIV-1 pol sequences	Complete.Set.txt	Dryad Digital Repository	doi:10.5061/dryad.56j2n	https://doi.org/10.5061/dryad.56j2n	Benin	06_cpx	less than three
NCBI-Genbank	Human immunodeficiency virus 1	NCBITAXON	NCBITaxon:11676	Democratic Republic of the Congo	GAZ	GAZ:00001086	Compilation of HIV-1 group M complete pol sequences	Subtype assignment	Democratic_Republic_of_the_Congo_06_cpx	1 complete HIV-1 pol sequences	Complete.Set.txt	Dryad Digital Repository	doi:10.5061/dryad.56j2n	https://doi.org/10.5061/dryad.56j2n	Democratic Republic of the Congo	06_cpx	less than three
NCBI-Genbank	Human immunodeficiency virus 1	NCBITAXON	NCBITaxon:11676	Ghana	GAZ	GAZ:00000908	Compilation of HIV-1 group M complete pol sequences	Subtype assignment	Ghana_06_cpx	1 complete HIV-1 pol sequences	Complete.Set.txt	Dryad Digital Repository	doi:10.5061/dryad.56j2n	https://doi.org/10.5061/dryad.56j2n	Ghana	06_cpx	less than three
NCBI-Genbank	Human immunodeficiency virus 1	NCBITAXON	NCBITaxon:11676	Nigeria	GAZ	GAZ:00000912	Compilation of HIV-1 group M complete pol sequences	Subtype assignment	Nigeria_06_cpx	1 complete HIV-1 pol sequences	Complete.Set.txt	Dryad Digital Repository	doi:10.5061/dryad.56j2n	https://doi.org/10.5061/dryad.56j2n	Nigeria	06_cpx	less than three
NCBI-Genbank	Human immunodeficiency virus 1	NCBITAXON	NCBITaxon:11676	Russia	GAZ	GAZ:00002721	Compilation of HIV-1 group M complete pol sequences	Subtype assignment	Russia_06_cpx	1 complete HIV-1 pol sequences	Complete.Set.txt	Dryad Digital Repository	doi:10.5061/dryad.56j2n	https://doi.org/10.5061/dryad.56j2n	Russia	06_cpx	less than three
NCBI-Genbank	Human immunodeficiency virus 1	NCBITAXON	NCBITaxon:11676	Senegal	GAZ	GAZ:00000913	Compilation of HIV-1 group M complete pol sequences	Subtype assignment	Senegal_06_cpx	1 complete HIV-1 pol sequences	Complete.Set.txt	Dryad Digital Repository	doi:10.5061/dryad.56j2n	https://doi.org/10.5061/dryad.56j2n	Senegal	06_cpx	less than three
NCBI-Genbank	Human immunodeficiency virus 1	NCBITAXON	NCBITaxon:11676	China	GAZ	GAZ:00002845	Compilation of HIV-1 group M complete pol sequences	Subtype assignment	China_07_BC	295 complete HIV-1 pol sequences	Complete.Set.txt	Dryad Digital Repository	doi:10.5061/dryad.56j2n	https://doi.org/10.5061/dryad.56j2n	China	07_BC	three plus
NCBI-Genbank	Human immunodeficiency virus 1	NCBITAXON	NCBITaxon:11676	Taiwan Province	GAZ	GAZ:00005344	Compilation of HIV-1 group M complete pol sequences	Subtype assignment	Taiwan_Province_07_BC	4 complete HIV-1 pol sequences	Complete.Set.txt	Dryad Digital Repository	doi:10.5061/dryad.56j2n	https://doi.org/10.5061/dryad.56j2n	Taiwan Province	07_BC	three plus
NCBI-Genbank	Human immunodeficiency virus 1	NCBITAXON	NCBITaxon:11676	Myanmar	GAZ	GAZ:00006899	Compilation of HIV-1 group M complete pol sequences	Subtype assignment	Myanmar_07_BC	1 complete HIV-1 pol sequences	Complete.Set.txt	Dryad Digital Repository	doi:10.5061/dryad.56j2n	https://doi.org/10.5061/dryad.56j2n	Myanmar	07_BC	less than three
NCBI-Genbank	Human immunodeficiency virus 1	NCBITAXON	NCBITaxon:11676	China	GAZ	GAZ:00002845	Compilation of HIV-1 group M complete pol sequences	Subtype assignment	China_08_BC	89 complete HIV-1 pol sequences	Complete.Set.txt	Dryad Digital Repository	doi:10.5061/dryad.56j2n	https://doi.org/10.5061/dryad.56j2n	China	08_BC	three plus
NCBI-Genbank	Human immunodeficiency virus 1	NCBITAXON	NCBITaxon:11676	Myanmar	GAZ	GAZ:00006899	Compilation of HIV-1 group M complete pol sequences	Subtype assignment	Myanmar_08_BC	2 complete HIV-1 pol sequences	Complete.Set.txt	Dryad Digital Repository	doi:10.5061/dryad.56j2n	https://doi.org/10.5061/dryad.56j2n	Myanmar	08_BC	less than three
NCBI-Genbank	Human immunodeficiency virus 1	NCBITAXON	NCBITaxon:11676	Cote d'Ivoire	GAZ	GAZ:00000906	Compilation of HIV-1 group M complete pol sequences	Subtype assignment	Cote_dIvoire_09_cpx	2 complete HIV-1 pol sequences	Complete.Set.txt	Dryad Digital Repository	doi:10.5061/dryad.56j2n	https://doi.org/10.5061/dryad.56j2n	Cote d'Ivoire	09_cpx	less than three
NCBI-Genbank	Human immunodeficiency virus 1	NCBITAXON	NCBITaxon:11676	Senegal	GAZ	GAZ:00000913	Compilation of HIV-1 group M complete pol sequences	Subtype assignment	Senegal_09_cpx	2 complete HIV-1 pol sequences	Complete.Set.txt	Dryad Digital Repository	doi:10.5061/dryad.56j2n	https://doi.org/10.5061/dryad.56j2n	Senegal	09_cpx	less than three
NCBI-Genbank	Human immunodeficiency virus 1	NCBITAXON	NCBITaxon:11676	Ghana	GAZ	GAZ:00000908	Compilation of HIV-1 group M complete pol sequences	Subtype assignment	Ghana_09_cpx	1 complete HIV-1 pol sequences	Complete.Set.txt	Dryad Digital Repository	doi:10.5061/dryad.56j2n	https://doi.org/10.5061/dryad.56j2n	Ghana	09_cpx	less than three
NCBI-Genbank	Human immunodeficiency virus 1	NCBITAXON	NCBITaxon:11676	United States of America	GAZ	GAZ:00002459	Compilation of HIV-1 group M complete pol sequences	Subtype assignment	United_States_of_America_09_cpx	1 complete HIV-1 pol sequences	Complete.Set.txt	Dryad Digital Repository	doi:10.5061/dryad.56j2n	https://doi.org/10.5061/dryad.56j2n	United States of America	09_cpx	less than three
NCBI-Genbank	Human immunodeficiency virus 1	NCBITAXON	NCBITaxon:11676	Tanzania	GAZ	GAZ:00001103	Compilation of HIV-1 group M complete pol sequences	Subtype assignment	Tanzania_10_CD	3 complete HIV-1 pol sequences	Complete.Set.txt	Dryad Digital Repository	doi:10.5061/dryad.56j2n	https://doi.org/10.5061/dryad.56j2n	Tanzania	10_CD	three plus
NCBI-Genbank	Human immunodeficiency virus 1	NCBITAXON	NCBITaxon:11676	Cameroon	GAZ	GAZ:00001093	Compilation of HIV-1 group M complete pol sequences	Subtype assignment	Cameroon_11_cpx	17 complete HIV-1 pol sequences	Complete.Set.txt	Dryad Digital Repository	doi:10.5061/dryad.56j2n	https://doi.org/10.5061/dryad.56j2n	Cameroon	11_cpx	three plus
NCBI-Genbank	Human immunodeficiency virus 1	NCBITAXON	NCBITaxon:11676	French Republic	GAZ	GAZ:00002940	Compilation of HIV-1 group M complete pol sequences	Subtype assignment	French_Republic_11_cpx	2 complete HIV-1 pol sequences	Complete.Set.txt	Dryad Digital Repository	doi:10.5061/dryad.56j2n	https://doi.org/10.5061/dryad.56j2n	French Republic	11_cpx	less than three
NCBI-Genbank	Human immunodeficiency virus 1	NCBITAXON	NCBITaxon:11676	Cyprus	GAZ	GAZ:00453362	Compilation of HIV-1 group M complete pol sequences	Subtype assignment	Cyprus_11_cpx	1 complete HIV-1 pol sequences	Complete.Set.txt	Dryad Digital Repository	doi:10.5061/dryad.56j2n	https://doi.org/10.5061/dryad.56j2n	Cyprus	11_cpx	less than three
NCBI-Genbank	Human immunodeficiency virus 1	NCBITAXON	NCBITaxon:11676	Greece	GAZ	GAZ:00002945	Compilation of HIV-1 group M complete pol sequences	Subtype assignment	Greece_11_cpx	1 complete HIV-1 pol sequences	Complete.Set.txt	Dryad Digital Repository	doi:10.5061/dryad.56j2n	https://doi.org/10.5061/dryad.56j2n	Greece	11_cpx	less than three
NCBI-Genbank	Human immunodeficiency virus 1	NCBITAXON	NCBITaxon:11676	Nigeria	GAZ	GAZ:00000912	Compilation of HIV-1 group M complete pol sequences	Subtype assignment	Nigeria_11_cpx	1 complete HIV-1 pol sequences	Complete.Set.txt	Dryad Digital Repository	doi:10.5061/dryad.56j2n	https://doi.org/10.5061/dryad.56j2n	Nigeria	11_cpx	less than three
NCBI-Genbank	Human immunodeficiency virus 1	NCBITAXON	NCBITaxon:11676	United States of America	GAZ	GAZ:00002459	Compilation of HIV-1 group M complete pol sequences	Subtype assignment	United_States_of_America_11_cpx	1 complete HIV-1 pol sequences	Complete.Set.txt	Dryad Digital Repository	doi:10.5061/dryad.56j2n	https://doi.org/10.5061/dryad.56j2n	United States of America	11_cpx	less than three
NCBI-Genbank	Human immunodeficiency virus 1	NCBITAXON	NCBITaxon:11676	Argentina	GAZ	GAZ:00002928	Compilation of HIV-1 group M complete pol sequences	Subtype assignment	Argentina_12_BF	4 complete HIV-1 pol sequences	Complete.Set.txt	Dryad Digital Repository	doi:10.5061/dryad.56j2n	https://doi.org/10.5061/dryad.56j2n	Argentina	12_BF	three plus
NCBI-Genbank	Human immunodeficiency virus 1	NCBITAXON	NCBITaxon:11676	Uruguay	GAZ	GAZ:00002930	Compilation of HIV-1 group M complete pol sequences	Subtype assignment	Uruguay_12_BF	2 complete HIV-1 pol sequences	Complete.Set.txt	Dryad Digital Repository	doi:10.5061/dryad.56j2n	https://doi.org/10.5061/dryad.56j2n	Uruguay	12_BF	less than three
NCBI-Genbank	Human immunodeficiency virus 1	NCBITAXON	NCBITaxon:11676	Cameroon	GAZ	GAZ:00001093	Compilation of HIV-1 group M complete pol sequences	Subtype assignment	Cameroon_13_cpx	8 complete HIV-1 pol sequences	Complete.Set.txt	Dryad Digital Repository	doi:10.5061/dryad.56j2n	https://doi.org/10.5061/dryad.56j2n	Cameroon	13_cpx	three plus
NCBI-Genbank	Human immunodeficiency virus 1	NCBITAXON	NCBITaxon:11676	Kenya	GAZ	GAZ:00001101	Compilation of HIV-1 group M complete pol sequences	Subtype assignment	Kenya_16_A2D	1 complete HIV-1 pol sequences	Complete.Set.txt	Dryad Digital Repository	doi:10.5061/dryad.56j2n	https://doi.org/10.5061/dryad.56j2n	Kenya	16_A2D	less than three
NCBI-Genbank	Human immunodeficiency virus 1	NCBITAXON	NCBITaxon:11676	South Korea	GAZ	GAZ:00002802	Compilation of HIV-1 group M complete pol sequences	Subtype assignment	South_Korea_16_A2D	1 complete HIV-1 pol sequences	Complete.Set.txt	Dryad Digital Repository	doi:10.5061/dryad.56j2n	https://doi.org/10.5061/dryad.56j2n	South Korea	16_A2D	less than three
NCBI-Genbank	Human immunodeficiency virus 1	NCBITAXON	NCBITaxon:11676	Argentina	GAZ	GAZ:00002928	Compilation of HIV-1 group M complete pol sequences	Subtype assignment	Argentina_17_BF	2 complete HIV-1 pol sequences	Complete.Set.txt	Dryad Digital Repository	doi:10.5061/dryad.56j2n	https://doi.org/10.5061/dryad.56j2n	Argentina	17_BF	less than three
NCBI-Genbank	Human immunodeficiency virus 1	NCBITAXON	NCBITaxon:11676	Bolivia	GAZ	GAZ:00002511	Compilation of HIV-1 group M complete pol sequences	Subtype assignment	Bolivia_17_BF	1 complete HIV-1 pol sequences	Complete.Set.txt	Dryad Digital Repository	doi:10.5061/dryad.56j2n	https://doi.org/10.5061/dryad.56j2n	Bolivia	17_BF	less than three
NCBI-Genbank	Human immunodeficiency virus 1	NCBITAXON	NCBITaxon:11676	Peru	GAZ	GAZ:00002932	Compilation of HIV-1 group M complete pol sequences	Subtype assignment	Peru_17_BF	1 complete HIV-1 pol sequences	Complete.Set.txt	Dryad Digital Repository	doi:10.5061/dryad.56j2n	https://doi.org/10.5061/dryad.56j2n	Peru	17_BF	less than three
NCBI-Genbank	Human immunodeficiency virus 1	NCBITAXON	NCBITaxon:11676	Paraguay	GAZ	GAZ:00002933	Compilation of HIV-1 group M complete pol sequences	Subtype assignment	Paraguay_17_BF	1 complete HIV-1 pol sequences	Complete.Set.txt	Dryad Digital Repository	doi:10.5061/dryad.56j2n	https://doi.org/10.5061/dryad.56j2n	Paraguay	17_BF	less than three
NCBI-Genbank	Human immunodeficiency virus 1	NCBITAXON	NCBITaxon:11676	Cameroon	GAZ	GAZ:00001093	Compilation of HIV-1 group M complete pol sequences	Subtype assignment	Cameroon_18_cpx	4 complete HIV-1 pol sequences	Complete.Set.txt	Dryad Digital Repository	doi:10.5061/dryad.56j2n	https://doi.org/10.5061/dryad.56j2n	Cameroon	18_cpx	three plus
NCBI-Genbank	Human immunodeficiency virus 1	NCBITAXON	NCBITaxon:11676	Cuba	GAZ	GAZ:00003762	Compilation of HIV-1 group M complete pol sequences	Subtype assignment	Cuba_18_cpx	3 complete HIV-1 pol sequences	Complete.Set.txt	Dryad Digital Repository	doi:10.5061/dryad.56j2n	https://doi.org/10.5061/dryad.56j2n	Cuba	18_cpx	three plus
NCBI-Genbank	Human immunodeficiency virus 1	NCBITAXON	NCBITaxon:11676	Cuba	GAZ	GAZ:00003762	Compilation of HIV-1 group M complete pol sequences	Subtype assignment	Cuba_19_cpx	4 complete HIV-1 pol sequences	Complete.Set.txt	Dryad Digital Repository	doi:10.5061/dryad.56j2n	https://doi.org/10.5061/dryad.56j2n	Cuba	19_cpx	three plus
NCBI-Genbank	Human immunodeficiency virus 1	NCBITAXON	NCBITaxon:11676	Kingdom of Spain	GAZ	GAZ:00000591	Compilation of HIV-1 group M complete pol sequences	Subtype assignment	Kingdom_of_Spain_19_cpx	2 complete HIV-1 pol sequences	Complete.Set.txt	Dryad Digital Repository	doi:10.5061/dryad.56j2n	https://doi.org/10.5061/dryad.56j2n	Kingdom of Spain	19_cpx	less than three
NCBI-Genbank	Human immunodeficiency virus 1	NCBITAXON	NCBITaxon:11676	Cuba	GAZ	GAZ:00003762	Compilation of HIV-1 group M complete pol sequences	Subtype assignment	Cuba_20_BG	3 complete HIV-1 pol sequences	Complete.Set.txt	Dryad Digital Repository	doi:10.5061/dryad.56j2n	https://doi.org/10.5061/dryad.56j2n	Cuba	20_BG	three plus
NCBI-Genbank	Human immunodeficiency virus 1	NCBITAXON	NCBITaxon:11676	Kingdom of Spain	GAZ	GAZ:00000591	Compilation of HIV-1 group M complete pol sequences	Subtype assignment	Kingdom_of_Spain_20_BG	1 complete HIV-1 pol sequences	Complete.Set.txt	Dryad Digital Repository	doi:10.5061/dryad.56j2n	https://doi.org/10.5061/dryad.56j2n	Kingdom of Spain	20_BG	less than three
NCBI-Genbank	Human immunodeficiency virus 1	NCBITAXON	NCBITaxon:11676	Kenya	GAZ	GAZ:00001101	Compilation of HIV-1 group M complete pol sequences	Subtype assignment	Kenya_21_A2D	3 complete HIV-1 pol sequences	Complete.Set.txt	Dryad Digital Repository	doi:10.5061/dryad.56j2n	https://doi.org/10.5061/dryad.56j2n	Kenya	21_A2D	three plus
NCBI-Genbank	Human immunodeficiency virus 1	NCBITAXON	NCBITaxon:11676	Cameroon	GAZ	GAZ:00001093	Compilation of HIV-1 group M complete pol sequences	Subtype assignment	Cameroon_22_01A1	1 complete HIV-1 pol sequences	Complete.Set.txt	Dryad Digital Repository	doi:10.5061/dryad.56j2n	https://doi.org/10.5061/dryad.56j2n	Cameroon	22_01A1	less than three
NCBI-Genbank	Human immunodeficiency virus 1	NCBITAXON	NCBITaxon:11676	Cuba	GAZ	GAZ:00003762	Compilation of HIV-1 group M complete pol sequences	Subtype assignment	Cuba_23_BG	2 complete HIV-1 pol sequences	Complete.Set.txt	Dryad Digital Repository	doi:10.5061/dryad.56j2n	https://doi.org/10.5061/dryad.56j2n	Cuba	23_BG	less than three
NCBI-Genbank	Human immunodeficiency virus 1	NCBITAXON	NCBITaxon:11676	Cuba	GAZ	GAZ:00003762	Compilation of HIV-1 group M complete pol sequences	Subtype assignment	Cuba_24_BG	7 complete HIV-1 pol sequences	Complete.Set.txt	Dryad Digital Repository	doi:10.5061/dryad.56j2n	https://doi.org/10.5061/dryad.56j2n	Cuba	24_BG	three plus
NCBI-Genbank	Human immunodeficiency virus 1	NCBITAXON	NCBITaxon:11676	Kingdom of Spain	GAZ	GAZ:00000591	Compilation of HIV-1 group M complete pol sequences	Subtype assignment	Kingdom_of_Spain_24_BG	1 complete HIV-1 pol sequences	Complete.Set.txt	Dryad Digital Repository	doi:10.5061/dryad.56j2n	https://doi.org/10.5061/dryad.56j2n	Kingdom of Spain	24_BG	less than three
NCBI-Genbank	Human immunodeficiency virus 1	NCBITAXON	NCBITaxon:11676	Cameroon	GAZ	GAZ:00001093	Compilation of HIV-1 group M complete pol sequences	Subtype assignment	Cameroon_25_cpx	3 complete HIV-1 pol sequences	Complete.Set.txt	Dryad Digital Repository	doi:10.5061/dryad.56j2n	https://doi.org/10.5061/dryad.56j2n	Cameroon	25_cpx	three plus
NCBI-Genbank	Human immunodeficiency virus 1	NCBITAXON	NCBITaxon:11676	Saudi Arabia	GAZ	GAZ:00005279	Compilation of HIV-1 group M complete pol sequences	Subtype assignment	Saudi_Arabia_25_cpx	2 complete HIV-1 pol sequences	Complete.Set.txt	Dryad Digital Repository	doi:10.5061/dryad.56j2n	https://doi.org/10.5061/dryad.56j2n	Saudi Arabia	25_cpx	less than three
NCBI-Genbank	Human immunodeficiency virus 1	NCBITAXON	NCBITaxon:11676	Democratic Republic of the Congo	GAZ	GAZ:00001086	Compilation of HIV-1 group M complete pol sequences	Subtype assignment	Democratic_Republic_of_the_Congo_25_cpx	1 complete HIV-1 pol sequences	Complete.Set.txt	Dryad Digital Repository	doi:10.5061/dryad.56j2n	https://doi.org/10.5061/dryad.56j2n	Democratic Republic of the Congo	25_cpx	less than three
NCBI-Genbank	Human immunodeficiency virus 1	NCBITAXON	NCBITaxon:11676	Democratic Republic of the Congo	GAZ	GAZ:00001086	Compilation of HIV-1 group M complete pol sequences	Subtype assignment	Democratic_Republic_of_the_Congo_26_AU	1 complete HIV-1 pol sequences	Complete.Set.txt	Dryad Digital Repository	doi:10.5061/dryad.56j2n	https://doi.org/10.5061/dryad.56j2n	Democratic Republic of the Congo	26_AU	less than three
NCBI-Genbank	Human immunodeficiency virus 1	NCBITAXON	NCBITaxon:11676	Democratic Republic of the Congo	GAZ	GAZ:00001086	Compilation of HIV-1 group M complete pol sequences	Subtype assignment	Democratic_Republic_of_the_Congo_27_cpx	3 complete HIV-1 pol sequences	Complete.Set.txt	Dryad Digital Repository	doi:10.5061/dryad.56j2n	https://doi.org/10.5061/dryad.56j2n	Democratic Republic of the Congo	27_cpx	three plus
NCBI-Genbank	Human immunodeficiency virus 1	NCBITAXON	NCBITaxon:11676	Brazil	GAZ	GAZ:00002828	Compilation of HIV-1 group M complete pol sequences	Subtype assignment	Brazil_28_BF	3 complete HIV-1 pol sequences	Complete.Set.txt	Dryad Digital Repository	doi:10.5061/dryad.56j2n	https://doi.org/10.5061/dryad.56j2n	Brazil	28_BF	three plus
NCBI-Genbank	Human immunodeficiency virus 1	NCBITAXON	NCBITaxon:11676	Brazil	GAZ	GAZ:00002828	Compilation of HIV-1 group M complete pol sequences	Subtype assignment	Brazil_29_BF	7 complete HIV-1 pol sequences	Complete.Set.txt	Dryad Digital Repository	doi:10.5061/dryad.56j2n	https://doi.org/10.5061/dryad.56j2n	Brazil	29_BF	three plus
NCBI-Genbank	Human immunodeficiency virus 1	NCBITAXON	NCBITaxon:11676	Brazil	GAZ	GAZ:00002828	Compilation of HIV-1 group M complete pol sequences	Subtype assignment	Brazil_31_BC	2 complete HIV-1 pol sequences	Complete.Set.txt	Dryad Digital Repository	doi:10.5061/dryad.56j2n	https://doi.org/10.5061/dryad.56j2n	Brazil	31_BC	less than three
NCBI-Genbank	Human immunodeficiency virus 1	NCBITAXON	NCBITaxon:11676	Malaysia	GAZ	GAZ:00003902	Compilation of HIV-1 group M complete pol sequences	Subtype assignment	Malaysia_33_01B	3 complete HIV-1 pol sequences	Complete.Set.txt	Dryad Digital Repository	doi:10.5061/dryad.56j2n	https://doi.org/10.5061/dryad.56j2n	Malaysia	33_01B	three plus
NCBI-Genbank	Human immunodeficiency virus 1	NCBITAXON	NCBITaxon:11676	Indonesia	GAZ	GAZ:00003727	Compilation of HIV-1 group M complete pol sequences	Subtype assignment	Indonesia_33_01B	1 complete HIV-1 pol sequences	Complete.Set.txt	Dryad Digital Repository	doi:10.5061/dryad.56j2n	https://doi.org/10.5061/dryad.56j2n	Indonesia	33_01B	less than three
NCBI-Genbank	Human immunodeficiency virus 1	NCBITAXON	NCBITaxon:11676	Thailand	GAZ	GAZ:00003744	Compilation of HIV-1 group M complete pol sequences	Subtype assignment	Thailand_34_01B	3 complete HIV-1 pol sequences	Complete.Set.txt	Dryad Digital Repository	doi:10.5061/dryad.56j2n	https://doi.org/10.5061/dryad.56j2n	Thailand	34_01B	three plus
NCBI-Genbank	Human immunodeficiency virus 1	NCBITAXON	NCBITaxon:11676	Afghanistan	GAZ	GAZ:00006882	Compilation of HIV-1 group M complete pol sequences	Subtype assignment	Afghanistan_35_AD	14 complete HIV-1 pol sequences	Complete.Set.txt	Dryad Digital Repository	doi:10.5061/dryad.56j2n	https://doi.org/10.5061/dryad.56j2n	Afghanistan	35_AD	three plus
NCBI-Genbank	Human immunodeficiency virus 1	NCBITAXON	NCBITaxon:11676	Iran	GAZ	GAZ:00004474	Compilation of HIV-1 group M complete pol sequences	Subtype assignment	Iran_35_AD	9 complete HIV-1 pol sequences	Complete.Set.txt	Dryad Digital Repository	doi:10.5061/dryad.56j2n	https://doi.org/10.5061/dryad.56j2n	Iran	35_AD	three plus
NCBI-Genbank	Human immunodeficiency virus 1	NCBITAXON	NCBITaxon:11676	Cameroon	GAZ	GAZ:00001093	Compilation of HIV-1 group M complete pol sequences	Subtype assignment	Cameroon_36_cpx	1 complete HIV-1 pol sequences	Complete.Set.txt	Dryad Digital Repository	doi:10.5061/dryad.56j2n	https://doi.org/10.5061/dryad.56j2n	Cameroon	36_cpx	less than three
NCBI-Genbank	Human immunodeficiency virus 1	NCBITAXON	NCBITaxon:11676	Cameroon	GAZ	GAZ:00001093	Compilation of HIV-1 group M complete pol sequences	Subtype assignment	Cameroon_37_cpx	3 complete HIV-1 pol sequences	Complete.Set.txt	Dryad Digital Repository	doi:10.5061/dryad.56j2n	https://doi.org/10.5061/dryad.56j2n	Cameroon	37_cpx	three plus
NCBI-Genbank	Human immunodeficiency virus 1	NCBITAXON	NCBITaxon:11676	Cyprus	GAZ	GAZ:00453362	Compilation of HIV-1 group M complete pol sequences	Subtype assignment	Cyprus_37_cpx	1 complete HIV-1 pol sequences	Complete.Set.txt	Dryad Digital Repository	doi:10.5061/dryad.56j2n	https://doi.org/10.5061/dryad.56j2n	Cyprus	37_cpx	less than three
NCBI-Genbank	Human immunodeficiency virus 1	NCBITAXON	NCBITaxon:11676	Uruguay	GAZ	GAZ:00002930	Compilation of HIV-1 group M complete pol sequences	Subtype assignment	Uruguay_38_BF1	3 complete HIV-1 pol sequences	Complete.Set.txt	Dryad Digital Repository	doi:10.5061/dryad.56j2n	https://doi.org/10.5061/dryad.56j2n	Uruguay	38_BF1	three plus
NCBI-Genbank	Human immunodeficiency virus 1	NCBITAXON	NCBITaxon:11676	Brazil	GAZ	GAZ:00002828	Compilation of HIV-1 group M complete pol sequences	Subtype assignment	Brazil_39_BF	3 complete HIV-1 pol sequences	Complete.Set.txt	Dryad Digital Repository	doi:10.5061/dryad.56j2n	https://doi.org/10.5061/dryad.56j2n	Brazil	39_BF	three plus
NCBI-Genbank	Human immunodeficiency virus 1	NCBITAXON	NCBITaxon:11676	Brazil	GAZ	GAZ:00002828	Compilation of HIV-1 group M complete pol sequences	Subtype assignment	Brazil_40_BF	4 complete HIV-1 pol sequences	Complete.Set.txt	Dryad Digital Repository	doi:10.5061/dryad.56j2n	https://doi.org/10.5061/dryad.56j2n	Brazil	40_BF	three plus
NCBI-Genbank	Human immunodeficiency virus 1	NCBITAXON	NCBITaxon:11676	Luxembourg	GAZ	GAZ:00002947	Compilation of HIV-1 group M complete pol sequences	Subtype assignment	Luxembourg_42_BF	21 complete HIV-1 pol sequences	Complete.Set.txt	Dryad Digital Repository	doi:10.5061/dryad.56j2n	https://doi.org/10.5061/dryad.56j2n	Luxembourg	42_BF	three plus
NCBI-Genbank	Human immunodeficiency virus 1	NCBITAXON	NCBITaxon:11676	Saudi Arabia	GAZ	GAZ:00005279	Compilation of HIV-1 group M complete pol sequences	Subtype assignment	Saudi_Arabia_43_02G	4 complete HIV-1 pol sequences	Complete.Set.txt	Dryad Digital Repository	doi:10.5061/dryad.56j2n	https://doi.org/10.5061/dryad.56j2n	Saudi Arabia	43_02G	three plus
NCBI-Genbank	Human immunodeficiency virus 1	NCBITAXON	NCBITaxon:11676	Chile	GAZ	GAZ:00002825	Compilation of HIV-1 group M complete pol sequences	Subtype assignment	Chile_44_BF	1 complete HIV-1 pol sequences	Complete.Set.txt	Dryad Digital Repository	doi:10.5061/dryad.56j2n	https://doi.org/10.5061/dryad.56j2n	Chile	44_BF	less than three
NCBI-Genbank	Human immunodeficiency virus 1	NCBITAXON	NCBITaxon:11676	Brazil	GAZ	GAZ:00002828	Compilation of HIV-1 group M complete pol sequences	Subtype assignment	Brazil_45_cpx	1 complete HIV-1 pol sequences	Complete.Set.txt	Dryad Digital Repository	doi:10.5061/dryad.56j2n	https://doi.org/10.5061/dryad.56j2n	Brazil	45_cpx	less than three
NCBI-Genbank	Human immunodeficiency virus 1	NCBITAXON	NCBITaxon:11676	Democratic Republic of the Congo	GAZ	GAZ:00001086	Compilation of HIV-1 group M complete pol sequences	Subtype assignment	Democratic_Republic_of_the_Congo_45_cpx	1 complete HIV-1 pol sequences	Complete.Set.txt	Dryad Digital Repository	doi:10.5061/dryad.56j2n	https://doi.org/10.5061/dryad.56j2n	Democratic Republic of the Congo	45_cpx	less than three
NCBI-Genbank	Human immunodeficiency virus 1	NCBITAXON	NCBITaxon:11676	Cameroon	GAZ	GAZ:00001093	Compilation of HIV-1 group M complete pol sequences	Subtype assignment	Cameroon_45_cpx	1 complete HIV-1 pol sequences	Complete.Set.txt	Dryad Digital Repository	doi:10.5061/dryad.56j2n	https://doi.org/10.5061/dryad.56j2n	Cameroon	45_cpx	less than three
NCBI-Genbank	Human immunodeficiency virus 1	NCBITAXON	NCBITaxon:11676	Gabon	GAZ	GAZ:00001092	Compilation of HIV-1 group M complete pol sequences	Subtype assignment	Gabon_45_cpx	1 complete HIV-1 pol sequences	Complete.Set.txt	Dryad Digital Repository	doi:10.5061/dryad.56j2n	https://doi.org/10.5061/dryad.56j2n	Gabon	45_cpx	less than three
NCBI-Genbank	Human immunodeficiency virus 1	NCBITAXON	NCBITaxon:11676	Kingdom of Spain	GAZ	GAZ:00000591	Compilation of HIV-1 group M complete pol sequences	Subtype assignment	Kingdom_of_Spain_47_BF	2 complete HIV-1 pol sequences	Complete.Set.txt	Dryad Digital Repository	doi:10.5061/dryad.56j2n	https://doi.org/10.5061/dryad.56j2n	Kingdom of Spain	47_BF	less than three
NCBI-Genbank	Human immunodeficiency virus 1	NCBITAXON	NCBITaxon:11676	Brazil	GAZ	GAZ:00002828	Compilation of HIV-1 group M complete pol sequences	Subtype assignment	Brazil_47_BF	1 complete HIV-1 pol sequences	Complete.Set.txt	Dryad Digital Repository	doi:10.5061/dryad.56j2n	https://doi.org/10.5061/dryad.56j2n	Brazil	47_BF	less than three
NCBI-Genbank	Human immunodeficiency virus 1	NCBITAXON	NCBITaxon:11676	Malaysia	GAZ	GAZ:00003902	Compilation of HIV-1 group M complete pol sequences	Subtype assignment	Malaysia_48_01B	3 complete HIV-1 pol sequences	Complete.Set.txt	Dryad Digital Repository	doi:10.5061/dryad.56j2n	https://doi.org/10.5061/dryad.56j2n	Malaysia	48_01B	three plus
NCBI-Genbank	Human immunodeficiency virus 1	NCBITAXON	NCBITaxon:11676	Gambia	GAZ	GAZ:00000907	Compilation of HIV-1 group M complete pol sequences	Subtype assignment	Gambia_49_cpx	3 complete HIV-1 pol sequences	Complete.Set.txt	Dryad Digital Repository	doi:10.5061/dryad.56j2n	https://doi.org/10.5061/dryad.56j2n	Gambia	49_cpx	three plus
NCBI-Genbank	Human immunodeficiency virus 1	NCBITAXON	NCBITaxon:11676	United Kingdom	GAZ	GAZ:00002637	Compilation of HIV-1 group M complete pol sequences	Subtype assignment	United_Kingdom_50_A1D	4 complete HIV-1 pol sequences	Complete.Set.txt	Dryad Digital Repository	doi:10.5061/dryad.56j2n	https://doi.org/10.5061/dryad.56j2n	United Kingdom	50_A1D	three plus
NCBI-Genbank	Human immunodeficiency virus 1	NCBITAXON	NCBITaxon:11676	Malaysia	GAZ	GAZ:00003902	Compilation of HIV-1 group M complete pol sequences	Subtype assignment	Malaysia_51_01B	2 complete HIV-1 pol sequences	Complete.Set.txt	Dryad Digital Repository	doi:10.5061/dryad.56j2n	https://doi.org/10.5061/dryad.56j2n	Malaysia	51_01B	less than three
NCBI-Genbank	Human immunodeficiency virus 1	NCBITAXON	NCBITaxon:11676	Singapore	GAZ	GAZ:00003923	Compilation of HIV-1 group M complete pol sequences	Subtype assignment	Singapore_51_01B	2 complete HIV-1 pol sequences	Complete.Set.txt	Dryad Digital Repository	doi:10.5061/dryad.56j2n	https://doi.org/10.5061/dryad.56j2n	Singapore	51_01B	less than three
NCBI-Genbank	Human immunodeficiency virus 1	NCBITAXON	NCBITaxon:11676	Thailand	GAZ	GAZ:00003744	Compilation of HIV-1 group M complete pol sequences	Subtype assignment	Thailand_52_01B	2 complete HIV-1 pol sequences	Complete.Set.txt	Dryad Digital Repository	doi:10.5061/dryad.56j2n	https://doi.org/10.5061/dryad.56j2n	Thailand	52_01B	less than three
NCBI-Genbank	Human immunodeficiency virus 1	NCBITAXON	NCBITaxon:11676	Malaysia	GAZ	GAZ:00003902	Compilation of HIV-1 group M complete pol sequences	Subtype assignment	Malaysia_52_01B	1 complete HIV-1 pol sequences	Complete.Set.txt	Dryad Digital Repository	doi:10.5061/dryad.56j2n	https://doi.org/10.5061/dryad.56j2n	Malaysia	52_01B	less than three
NCBI-Genbank	Human immunodeficiency virus 1	NCBITAXON	NCBITaxon:11676	Malaysia	GAZ	GAZ:00003902	Compilation of HIV-1 group M complete pol sequences	Subtype assignment	Malaysia_53_01B	4 complete HIV-1 pol sequences	Complete.Set.txt	Dryad Digital Repository	doi:10.5061/dryad.56j2n	https://doi.org/10.5061/dryad.56j2n	Malaysia	53_01B	three plus
NCBI-Genbank	Human immunodeficiency virus 1	NCBITAXON	NCBITaxon:11676	Malaysia	GAZ	GAZ:00003902	Compilation of HIV-1 group M complete pol sequences	Subtype assignment	Malaysia_54_01B	2 complete HIV-1 pol sequences	Complete.Set.txt	Dryad Digital Repository	doi:10.5061/dryad.56j2n	https://doi.org/10.5061/dryad.56j2n	Malaysia	54_01B	less than three
NCBI-Genbank	Human immunodeficiency virus 1	NCBITAXON	NCBITaxon:11676	China	GAZ	GAZ:00002845	Compilation of HIV-1 group M complete pol sequences	Subtype assignment	China_55_01B	8 complete HIV-1 pol sequences	Complete.Set.txt	Dryad Digital Repository	doi:10.5061/dryad.56j2n	https://doi.org/10.5061/dryad.56j2n	China	55_01B	three plus
NCBI-Genbank	Human immunodeficiency virus 1	NCBITAXON	NCBITaxon:11676	French Republic	GAZ	GAZ:00002940	Compilation of HIV-1 group M complete pol sequences	Subtype assignment	French_Republic_56_cpx	4 complete HIV-1 pol sequences	Complete.Set.txt	Dryad Digital Repository	doi:10.5061/dryad.56j2n	https://doi.org/10.5061/dryad.56j2n	French Republic	56_cpx	three plus
NCBI-Genbank	Human immunodeficiency virus 1	NCBITAXON	NCBITaxon:11676	Malaysia	GAZ	GAZ:00003902	Compilation of HIV-1 group M complete pol sequences	Subtype assignment	Malaysia_58_01B	6 complete HIV-1 pol sequences	Complete.Set.txt	Dryad Digital Repository	doi:10.5061/dryad.56j2n	https://doi.org/10.5061/dryad.56j2n	Malaysia	58_01B	three plus
NCBI-Genbank	Human immunodeficiency virus 1	NCBITAXON	NCBITaxon:11676	China	GAZ	GAZ:00002845	Compilation of HIV-1 group M complete pol sequences	Subtype assignment	China_59_01B	8 complete HIV-1 pol sequences	Complete.Set.txt	Dryad Digital Repository	doi:10.5061/dryad.56j2n	https://doi.org/10.5061/dryad.56j2n	China	59_01B	three plus
NCBI-Genbank	Human immunodeficiency virus 1	NCBITAXON	NCBITaxon:11676	Italy	GAZ	GAZ:00002650	Compilation of HIV-1 group M complete pol sequences	Subtype assignment	Italy_60_BC	3 complete HIV-1 pol sequences	Complete.Set.txt	Dryad Digital Repository	doi:10.5061/dryad.56j2n	https://doi.org/10.5061/dryad.56j2n	Italy	60_BC	three plus
NCBI-Genbank	Human immunodeficiency virus 1	NCBITAXON	NCBITaxon:11676	China	GAZ	GAZ:00002845	Compilation of HIV-1 group M complete pol sequences	Subtype assignment	China_61_BC	3 complete HIV-1 pol sequences	Complete.Set.txt	Dryad Digital Repository	doi:10.5061/dryad.56j2n	https://doi.org/10.5061/dryad.56j2n	China	61_BC	three plus
NCBI-Genbank	Human immunodeficiency virus 1	NCBITAXON	NCBITaxon:11676	China	GAZ	GAZ:00002845	Compilation of HIV-1 group M complete pol sequences	Subtype assignment	China_62_BC	3 complete HIV-1 pol sequences	Complete.Set.txt	Dryad Digital Repository	doi:10.5061/dryad.56j2n	https://doi.org/10.5061/dryad.56j2n	China	62_BC	three plus
NCBI-Genbank	Human immunodeficiency virus 1	NCBITAXON	NCBITaxon:11676	Russia	GAZ	GAZ:00002721	Compilation of HIV-1 group M complete pol sequences	Subtype assignment	Russia_63_02A1	10 complete HIV-1 pol sequences	Complete.Set.txt	Dryad Digital Repository	doi:10.5061/dryad.56j2n	https://doi.org/10.5061/dryad.56j2n	Russia	63_02A1	three plus
NCBI-Genbank	Human immunodeficiency virus 1	NCBITAXON	NCBITaxon:11676	China	GAZ	GAZ:00002845	Compilation of HIV-1 group M complete pol sequences	Subtype assignment	China_64_BC	3 complete HIV-1 pol sequences	Complete.Set.txt	Dryad Digital Repository	doi:10.5061/dryad.56j2n	https://doi.org/10.5061/dryad.56j2n	China	64_BC	three plus
NCBI-Genbank	Human immunodeficiency virus 1	NCBITAXON	NCBITaxon:11676	China	GAZ	GAZ:00002845	Compilation of HIV-1 group M complete pol sequences	Subtype assignment	China_65_cpx	5 complete HIV-1 pol sequences	Complete.Set.txt	Dryad Digital Repository	doi:10.5061/dryad.56j2n	https://doi.org/10.5061/dryad.56j2n	China	65_cpx	three plus
NCBI-Genbank	Human immunodeficiency virus 1	NCBITAXON	NCBITaxon:11676	China	GAZ	GAZ:00002845	Compilation of HIV-1 group M complete pol sequences	Subtype assignment	China_67_01B	2 complete HIV-1 pol sequences	Complete.Set.txt	Dryad Digital Repository	doi:10.5061/dryad.56j2n	https://doi.org/10.5061/dryad.56j2n	China	67_01B	less than three
NCBI-Genbank	Human immunodeficiency virus 1	NCBITAXON	NCBITaxon:11676	China	GAZ	GAZ:00002845	Compilation of HIV-1 group M complete pol sequences	Subtype assignment	China_68_01B	3 complete HIV-1 pol sequences	Complete.Set.txt	Dryad Digital Repository	doi:10.5061/dryad.56j2n	https://doi.org/10.5061/dryad.56j2n	China	68_01B	three plus
NCBI-Genbank	Human immunodeficiency virus 1	NCBITAXON	NCBITaxon:11676	Japan	GAZ	GAZ:00002747	Compilation of HIV-1 group M complete pol sequences	Subtype assignment	Japan_69_01B	7 complete HIV-1 pol sequences	Complete.Set.txt	Dryad Digital Repository	doi:10.5061/dryad.56j2n	https://doi.org/10.5061/dryad.56j2n	Japan	69_01B	three plus
NCBI-Genbank	Human immunodeficiency virus 1	NCBITAXON	NCBITaxon:11676	Kingdom of Spain	GAZ	GAZ:00000591	Compilation of HIV-1 group M complete pol sequences	Subtype assignment	Kingdom_of_Spain_73_BG	2 complete HIV-1 pol sequences	Complete.Set.txt	Dryad Digital Repository	doi:10.5061/dryad.56j2n	https://doi.org/10.5061/dryad.56j2n	Kingdom of Spain	73_BG	less than three
NCBI-Genbank	Human immunodeficiency virus 1	NCBITAXON	NCBITaxon:11676	Germany	GAZ	GAZ:00002646	Compilation of HIV-1 group M complete pol sequences	Subtype assignment	Germany_73_BG	1 complete HIV-1 pol sequences	Complete.Set.txt	Dryad Digital Repository	doi:10.5061/dryad.56j2n	https://doi.org/10.5061/dryad.56j2n	Germany	73_BG	less than three
NCBI-Genbank	Human immunodeficiency virus 1	NCBITAXON	NCBITaxon:11676	Malaysia	GAZ	GAZ:00003902	Compilation of HIV-1 group M complete pol sequences	Subtype assignment	Malaysia_74_01B	3 complete HIV-1 pol sequences	Complete.Set.txt	Dryad Digital Repository	doi:10.5061/dryad.56j2n	https://doi.org/10.5061/dryad.56j2n	Malaysia	74_01B	three plus
NCBI-Genbank	Human immunodeficiency virus 1	NCBITAXON	NCBITaxon:11676	Malaysia	GAZ	GAZ:00003902	Compilation of HIV-1 group M complete pol sequences	Subtype assignment	Malaysia_77_cpx	4 complete HIV-1 pol sequences	Complete.Set.txt	Dryad Digital Repository	doi:10.5061/dryad.56j2n	https://doi.org/10.5061/dryad.56j2n	Malaysia	77_cpx	three plus
NCBI-Genbank	Human immunodeficiency virus 1	NCBITAXON	NCBITaxon:11676	China	GAZ	GAZ:00002845	Compilation of HIV-1 group M complete pol sequences	Subtype assignment	China_78_cpx	3 complete HIV-1 pol sequences	Complete.Set.txt	Dryad Digital Repository	doi:10.5061/dryad.56j2n	https://doi.org/10.5061/dryad.56j2n	China	78_cpx	three plus
NCBI-Genbank	Human immunodeficiency virus 1	NCBITAXON	NCBITaxon:11676	Myanmar	GAZ	GAZ:00006899	Compilation of HIV-1 group M complete pol sequences	Subtype assignment	Myanmar_82_cpx	6 complete HIV-1 pol sequences	Complete.Set.txt	Dryad Digital Repository	doi:10.5061/dryad.56j2n	https://doi.org/10.5061/dryad.56j2n	Myanmar	82_cpx	three plus
NCBI-Genbank	Human immunodeficiency virus 1	NCBITAXON	NCBITaxon:11676	Myanmar	GAZ	GAZ:00006899	Compilation of HIV-1 group M complete pol sequences	Subtype assignment	Myanmar_83_cpx	11 complete HIV-1 pol sequences	Complete.Set.txt	Dryad Digital Repository	doi:10.5061/dryad.56j2n	https://doi.org/10.5061/dryad.56j2n	Myanmar	83_cpx	three plus
NCBI-Genbank	Human immunodeficiency virus 1	NCBITAXON	NCBITaxon:11676	China	GAZ	GAZ:00002845	Compilation of HIV-1 group M complete pol sequences	Subtype assignment	China_85_BC	10 complete HIV-1 pol sequences	Complete.Set.txt	Dryad Digital Repository	doi:10.5061/dryad.56j2n	https://doi.org/10.5061/dryad.56j2n	China	85_BC	three plus
NCBI-Genbank	Human immunodeficiency virus 1	NCBITAXON	NCBITaxon:11676	China	GAZ	GAZ:00002845	Compilation of HIV-1 group M complete pol sequences	Subtype assignment	China_86_BC	3 complete HIV-1 pol sequences	Complete.Set.txt	Dryad Digital Repository	doi:10.5061/dryad.56j2n	https://doi.org/10.5061/dryad.56j2n	China	86_BC	three plus
NCBI-Genbank	Human immunodeficiency virus 1	NCBITAXON	NCBITaxon:11676	China	GAZ	GAZ:00002845	Compilation of HIV-1 group M complete pol sequences	Subtype assignment	China_87_cpx	3 complete HIV-1 pol sequences	Complete.Set.txt	Dryad Digital Repository	doi:10.5061/dryad.56j2n	https://doi.org/10.5061/dryad.56j2n	China	87_cpx	three plus
LANL_CRF_gene_maps	Human immunodeficiency virus 1	NCBITAXON	NCBITaxon:11676				Supplementing GSPS sequences with subtype sequences closest to CRF progenitors	Subtype assignment	32 additional reference sequences from subtypes A1 A2 B C D F1 G and CRF01_AE	32 complete HIV-1 pol sequences						A1 A2 B C D F1 G 01_AE	three plus
