# Supplementary material for: Geographically-stratified HIV-1 group M pol subtype and circulating recombinant form sequences
Source: Sci Data. 2018 Jul 31;5:180148. doi: 10.1038/sdata.2018.148 (PMC6067049; doi:10.1038/sdata.2018.148)
Supplement: Supplementary file 1 [file sdata2018148-isa1.zip › a_assay.txt]

Sample Name	Protocol REF	Protocol REF	Assay Name	Raw Data File	Comment[Data Repository]	Comment[Data Record Accession]	Comment[Data Record URI]	Factor Value[sequence count]
Kenya_A1	Creating a set of Geographically-Stratified Pol Subtype (GSPS) reference sequences	Supplementing GSPS sequences with subtype sequences closest to CRF progenitors	Kenya_A1	GSPS.Set.txt	Dryad Digital Repository	doi:10.5061/dryad.56j2n	https://doi.org/10.5061/dryad.56j2n	three plus
Cyprus_A1	Creating a set of Geographically-Stratified Pol Subtype (GSPS) reference sequences	Supplementing GSPS sequences with subtype sequences closest to CRF progenitors	Cyprus_A1	GSPS.Set.txt	Dryad Digital Repository	doi:10.5061/dryad.56j2n	https://doi.org/10.5061/dryad.56j2n	three plus
Tanzania_A1	Creating a set of Geographically-Stratified Pol Subtype (GSPS) reference sequences	Supplementing GSPS sequences with subtype sequences closest to CRF progenitors	Tanzania_A1	GSPS.Set.txt	Dryad Digital Repository	doi:10.5061/dryad.56j2n	https://doi.org/10.5061/dryad.56j2n	three plus
Uganda_A1	Creating a set of Geographically-Stratified Pol Subtype (GSPS) reference sequences	Supplementing GSPS sequences with subtype sequences closest to CRF progenitors	Uganda_A1	GSPS.Set.txt	Dryad Digital Repository	doi:10.5061/dryad.56j2n	https://doi.org/10.5061/dryad.56j2n	three plus
Ukraine_A1	Creating a set of Geographically-Stratified Pol Subtype (GSPS) reference sequences	Supplementing GSPS sequences with subtype sequences closest to CRF progenitors	Ukraine_A1	GSPS.Set.txt	Dryad Digital Repository	doi:10.5061/dryad.56j2n	https://doi.org/10.5061/dryad.56j2n	three plus
Cameroon_A1	Creating a set of Geographically-Stratified Pol Subtype (GSPS) reference sequences	Supplementing GSPS sequences with subtype sequences closest to CRF progenitors	Cameroon_A1	GSPS.Set.txt	Dryad Digital Repository	doi:10.5061/dryad.56j2n	https://doi.org/10.5061/dryad.56j2n	three plus
Pakistan_A1	Creating a set of Geographically-Stratified Pol Subtype (GSPS) reference sequences	Supplementing GSPS sequences with subtype sequences closest to CRF progenitors	Pakistan_A1	GSPS.Set.txt	Dryad Digital Repository	doi:10.5061/dryad.56j2n	https://doi.org/10.5061/dryad.56j2n	three plus
Russia_A1	Creating a set of Geographically-Stratified Pol Subtype (GSPS) reference sequences	Supplementing GSPS sequences with subtype sequences closest to CRF progenitors	Russia_A1	GSPS.Set.txt	Dryad Digital Repository	doi:10.5061/dryad.56j2n	https://doi.org/10.5061/dryad.56j2n	three plus
Rwanda_A1	Creating a set of Geographically-Stratified Pol Subtype (GSPS) reference sequences	Supplementing GSPS sequences with subtype sequences closest to CRF progenitors	Rwanda_A1	GSPS.Set.txt	Dryad Digital Repository	doi:10.5061/dryad.56j2n	https://doi.org/10.5061/dryad.56j2n	three plus
Uzbekistan_A1	Creating a set of Geographically-Stratified Pol Subtype (GSPS) reference sequences	Supplementing GSPS sequences with subtype sequences closest to CRF progenitors	Uzbekistan_A1	GSPS.Set.txt	Dryad Digital Repository	doi:10.5061/dryad.56j2n	https://doi.org/10.5061/dryad.56j2n	three plus
India_A1	Creating a set of Geographically-Stratified Pol Subtype (GSPS) reference sequences	Supplementing GSPS sequences with subtype sequences closest to CRF progenitors	India_A1	GSPS.Set.txt	Dryad Digital Repository	doi:10.5061/dryad.56j2n	https://doi.org/10.5061/dryad.56j2n	three plus
Kazakhstan_A1	Creating a set of Geographically-Stratified Pol Subtype (GSPS) reference sequences	Supplementing GSPS sequences with subtype sequences closest to CRF progenitors	Kazakhstan_A1	GSPS.Set.txt	Dryad Digital Repository	doi:10.5061/dryad.56j2n	https://doi.org/10.5061/dryad.56j2n	three plus
Republic_of_South_Africa_A1	Creating a set of Geographically-Stratified Pol Subtype (GSPS) reference sequences	Supplementing GSPS sequences with subtype sequences closest to CRF progenitors	Republic_of_South_Africa_A1	GSPS.Set.txt	Dryad Digital Repository	doi:10.5061/dryad.56j2n	https://doi.org/10.5061/dryad.56j2n	three plus
Democratic_Republic_of_the_Congo_A1	Creating a set of Geographically-Stratified Pol Subtype (GSPS) reference sequences	Supplementing GSPS sequences with subtype sequences closest to CRF progenitors	Democratic_Republic_of_the_Congo_A1	GSPS.Set.txt	Dryad Digital Repository	doi:10.5061/dryad.56j2n	https://doi.org/10.5061/dryad.56j2n	three plus
Sweden_A1	Creating a set of Geographically-Stratified Pol Subtype (GSPS) reference sequences	Supplementing GSPS sequences with subtype sequences closest to CRF progenitors	Sweden_A1	GSPS.Set.txt	Dryad Digital Repository	doi:10.5061/dryad.56j2n	https://doi.org/10.5061/dryad.56j2n	three plus
Kingdom_of_Spain_A1	Creating a set of Geographically-Stratified Pol Subtype (GSPS) reference sequences	Supplementing GSPS sequences with subtype sequences closest to CRF progenitors	Kingdom_of_Spain_A1	GSPS.Set.txt	Dryad Digital Repository	doi:10.5061/dryad.56j2n	https://doi.org/10.5061/dryad.56j2n	three plus
Senegal_A1	Creating a set of Geographically-Stratified Pol Subtype (GSPS) reference sequences	Supplementing GSPS sequences with subtype sequences closest to CRF progenitors	Senegal_A1	GSPS.Set.txt	Dryad Digital Repository	doi:10.5061/dryad.56j2n	https://doi.org/10.5061/dryad.56j2n	three plus
Nigeria_A1	Creating a set of Geographically-Stratified Pol Subtype (GSPS) reference sequences	Supplementing GSPS sequences with subtype sequences closest to CRF progenitors	Nigeria_A1	GSPS.Set.txt	Dryad Digital Repository	doi:10.5061/dryad.56j2n	https://doi.org/10.5061/dryad.56j2n	less than three
Australia_A1	Creating a set of Geographically-Stratified Pol Subtype (GSPS) reference sequences	Supplementing GSPS sequences with subtype sequences closest to CRF progenitors	Australia_A1	GSPS.Set.txt	Dryad Digital Repository	doi:10.5061/dryad.56j2n	https://doi.org/10.5061/dryad.56j2n	less than three
Belarus_A1	Creating a set of Geographically-Stratified Pol Subtype (GSPS) reference sequences	Supplementing GSPS sequences with subtype sequences closest to CRF progenitors	Belarus_A1	GSPS.Set.txt	Dryad Digital Repository	doi:10.5061/dryad.56j2n	https://doi.org/10.5061/dryad.56j2n	less than three
Georgia_A1	Creating a set of Geographically-Stratified Pol Subtype (GSPS) reference sequences	Supplementing GSPS sequences with subtype sequences closest to CRF progenitors	Georgia_A1	GSPS.Set.txt	Dryad Digital Repository	doi:10.5061/dryad.56j2n	https://doi.org/10.5061/dryad.56j2n	less than three
Italy_A1	Creating a set of Geographically-Stratified Pol Subtype (GSPS) reference sequences	Supplementing GSPS sequences with subtype sequences closest to CRF progenitors	Italy_A1	GSPS.Set.txt	Dryad Digital Repository	doi:10.5061/dryad.56j2n	https://doi.org/10.5061/dryad.56j2n	less than three
Somalia_A1	Creating a set of Geographically-Stratified Pol Subtype (GSPS) reference sequences	Supplementing GSPS sequences with subtype sequences closest to CRF progenitors	Somalia_A1	GSPS.Set.txt	Dryad Digital Repository	doi:10.5061/dryad.56j2n	https://doi.org/10.5061/dryad.56j2n	less than three
United_States_of_America_A1	Creating a set of Geographically-Stratified Pol Subtype (GSPS) reference sequences	Supplementing GSPS sequences with subtype sequences closest to CRF progenitors	United_States_of_America_A1	GSPS.Set.txt	Dryad Digital Repository	doi:10.5061/dryad.56j2n	https://doi.org/10.5061/dryad.56j2n	less than three
Democratic_Republic_of_the_Congo_A2	Creating a set of Geographically-Stratified Pol Subtype (GSPS) reference sequences	Supplementing GSPS sequences with subtype sequences closest to CRF progenitors	Democratic_Republic_of_the_Congo_A2	GSPS.Set.txt	Dryad Digital Repository	doi:10.5061/dryad.56j2n	https://doi.org/10.5061/dryad.56j2n	less than three
Cameroon_A2	Creating a set of Geographically-Stratified Pol Subtype (GSPS) reference sequences	Supplementing GSPS sequences with subtype sequences closest to CRF progenitors	Cameroon_A2	GSPS.Set.txt	Dryad Digital Repository	doi:10.5061/dryad.56j2n	https://doi.org/10.5061/dryad.56j2n	less than three
Cyprus_A2	Creating a set of Geographically-Stratified Pol Subtype (GSPS) reference sequences	Supplementing GSPS sequences with subtype sequences closest to CRF progenitors	Cyprus_A2	GSPS.Set.txt	Dryad Digital Repository	doi:10.5061/dryad.56j2n	https://doi.org/10.5061/dryad.56j2n	less than three
United_States_of_America_B	Creating a set of Geographically-Stratified Pol Subtype (GSPS) reference sequences	Supplementing GSPS sequences with subtype sequences closest to CRF progenitors	United_States_of_America_B	GSPS.Set.txt	Dryad Digital Repository	doi:10.5061/dryad.56j2n	https://doi.org/10.5061/dryad.56j2n	three plus
Japan_B	Creating a set of Geographically-Stratified Pol Subtype (GSPS) reference sequences	Supplementing GSPS sequences with subtype sequences closest to CRF progenitors	Japan_B	GSPS.Set.txt	Dryad Digital Repository	doi:10.5061/dryad.56j2n	https://doi.org/10.5061/dryad.56j2n	three plus
China_B	Creating a set of Geographically-Stratified Pol Subtype (GSPS) reference sequences	Supplementing GSPS sequences with subtype sequences closest to CRF progenitors	China_B	GSPS.Set.txt	Dryad Digital Repository	doi:10.5061/dryad.56j2n	https://doi.org/10.5061/dryad.56j2n	three plus
Brazil_B	Creating a set of Geographically-Stratified Pol Subtype (GSPS) reference sequences	Supplementing GSPS sequences with subtype sequences closest to CRF progenitors	Brazil_B	GSPS.Set.txt	Dryad Digital Repository	doi:10.5061/dryad.56j2n	https://doi.org/10.5061/dryad.56j2n	three plus
South_Korea_B	Creating a set of Geographically-Stratified Pol Subtype (GSPS) reference sequences	Supplementing GSPS sequences with subtype sequences closest to CRF progenitors	South_Korea_B	GSPS.Set.txt	Dryad Digital Repository	doi:10.5061/dryad.56j2n	https://doi.org/10.5061/dryad.56j2n	three plus
Cyprus_B	Creating a set of Geographically-Stratified Pol Subtype (GSPS) reference sequences	Supplementing GSPS sequences with subtype sequences closest to CRF progenitors	Cyprus_B	GSPS.Set.txt	Dryad Digital Repository	doi:10.5061/dryad.56j2n	https://doi.org/10.5061/dryad.56j2n	three plus
Kingdom_of_Spain_B	Creating a set of Geographically-Stratified Pol Subtype (GSPS) reference sequences	Supplementing GSPS sequences with subtype sequences closest to CRF progenitors	Kingdom_of_Spain_B	GSPS.Set.txt	Dryad Digital Repository	doi:10.5061/dryad.56j2n	https://doi.org/10.5061/dryad.56j2n	three plus
Australia_B	Creating a set of Geographically-Stratified Pol Subtype (GSPS) reference sequences	Supplementing GSPS sequences with subtype sequences closest to CRF progenitors	Australia_B	GSPS.Set.txt	Dryad Digital Repository	doi:10.5061/dryad.56j2n	https://doi.org/10.5061/dryad.56j2n	three plus
Germany_B	Creating a set of Geographically-Stratified Pol Subtype (GSPS) reference sequences	Supplementing GSPS sequences with subtype sequences closest to CRF progenitors	Germany_B	GSPS.Set.txt	Dryad Digital Repository	doi:10.5061/dryad.56j2n	https://doi.org/10.5061/dryad.56j2n	three plus
Thailand_B	Creating a set of Geographically-Stratified Pol Subtype (GSPS) reference sequences	Supplementing GSPS sequences with subtype sequences closest to CRF progenitors	Thailand_B	GSPS.Set.txt	Dryad Digital Repository	doi:10.5061/dryad.56j2n	https://doi.org/10.5061/dryad.56j2n	three plus
Kingdom_of_Denmark_B	Creating a set of Geographically-Stratified Pol Subtype (GSPS) reference sequences	Supplementing GSPS sequences with subtype sequences closest to CRF progenitors	Kingdom_of_Denmark_B	GSPS.Set.txt	Dryad Digital Repository	doi:10.5061/dryad.56j2n	https://doi.org/10.5061/dryad.56j2n	three plus
Argentina_B	Creating a set of Geographically-Stratified Pol Subtype (GSPS) reference sequences	Supplementing GSPS sequences with subtype sequences closest to CRF progenitors	Argentina_B	GSPS.Set.txt	Dryad Digital Repository	doi:10.5061/dryad.56j2n	https://doi.org/10.5061/dryad.56j2n	three plus
French_Republic_B	Creating a set of Geographically-Stratified Pol Subtype (GSPS) reference sequences	Supplementing GSPS sequences with subtype sequences closest to CRF progenitors	French_Republic_B	GSPS.Set.txt	Dryad Digital Repository	doi:10.5061/dryad.56j2n	https://doi.org/10.5061/dryad.56j2n	three plus
Peru_B	Creating a set of Geographically-Stratified Pol Subtype (GSPS) reference sequences	Supplementing GSPS sequences with subtype sequences closest to CRF progenitors	Peru_B	GSPS.Set.txt	Dryad Digital Repository	doi:10.5061/dryad.56j2n	https://doi.org/10.5061/dryad.56j2n	three plus
United_Kingdom_B	Creating a set of Geographically-Stratified Pol Subtype (GSPS) reference sequences	Supplementing GSPS sequences with subtype sequences closest to CRF progenitors	United_Kingdom_B	GSPS.Set.txt	Dryad Digital Repository	doi:10.5061/dryad.56j2n	https://doi.org/10.5061/dryad.56j2n	three plus
Jamaica_B	Creating a set of Geographically-Stratified Pol Subtype (GSPS) reference sequences	Supplementing GSPS sequences with subtype sequences closest to CRF progenitors	Jamaica_B	GSPS.Set.txt	Dryad Digital Repository	doi:10.5061/dryad.56j2n	https://doi.org/10.5061/dryad.56j2n	three plus
Sweden_B	Creating a set of Geographically-Stratified Pol Subtype (GSPS) reference sequences	Supplementing GSPS sequences with subtype sequences closest to CRF progenitors	Sweden_B	GSPS.Set.txt	Dryad Digital Repository	doi:10.5061/dryad.56j2n	https://doi.org/10.5061/dryad.56j2n	three plus
Russia_B	Creating a set of Geographically-Stratified Pol Subtype (GSPS) reference sequences	Supplementing GSPS sequences with subtype sequences closest to CRF progenitors	Russia_B	GSPS.Set.txt	Dryad Digital Repository	doi:10.5061/dryad.56j2n	https://doi.org/10.5061/dryad.56j2n	three plus
Canada_B	Creating a set of Geographically-Stratified Pol Subtype (GSPS) reference sequences	Supplementing GSPS sequences with subtype sequences closest to CRF progenitors	Canada_B	GSPS.Set.txt	Dryad Digital Repository	doi:10.5061/dryad.56j2n	https://doi.org/10.5061/dryad.56j2n	three plus
Colombia_B	Creating a set of Geographically-Stratified Pol Subtype (GSPS) reference sequences	Supplementing GSPS sequences with subtype sequences closest to CRF progenitors	Colombia_B	GSPS.Set.txt	Dryad Digital Repository	doi:10.5061/dryad.56j2n	https://doi.org/10.5061/dryad.56j2n	three plus
Republic_of_South_Africa_B	Creating a set of Geographically-Stratified Pol Subtype (GSPS) reference sequences	Supplementing GSPS sequences with subtype sequences closest to CRF progenitors	Republic_of_South_Africa_B	GSPS.Set.txt	Dryad Digital Repository	doi:10.5061/dryad.56j2n	https://doi.org/10.5061/dryad.56j2n	three plus
Cuba_B	Creating a set of Geographically-Stratified Pol Subtype (GSPS) reference sequences	Supplementing GSPS sequences with subtype sequences closest to CRF progenitors	Cuba_B	GSPS.Set.txt	Dryad Digital Repository	doi:10.5061/dryad.56j2n	https://doi.org/10.5061/dryad.56j2n	three plus
Haiti_B	Creating a set of Geographically-Stratified Pol Subtype (GSPS) reference sequences	Supplementing GSPS sequences with subtype sequences closest to CRF progenitors	Haiti_B	GSPS.Set.txt	Dryad Digital Repository	doi:10.5061/dryad.56j2n	https://doi.org/10.5061/dryad.56j2n	three plus
Trinidad_and_Tobago_B	Creating a set of Geographically-Stratified Pol Subtype (GSPS) reference sequences	Supplementing GSPS sequences with subtype sequences closest to CRF progenitors	Trinidad_and_Tobago_B	GSPS.Set.txt	Dryad Digital Repository	doi:10.5061/dryad.56j2n	https://doi.org/10.5061/dryad.56j2n	three plus
Uruguay_B	Creating a set of Geographically-Stratified Pol Subtype (GSPS) reference sequences	Supplementing GSPS sequences with subtype sequences closest to CRF progenitors	Uruguay_B	GSPS.Set.txt	Dryad Digital Repository	doi:10.5061/dryad.56j2n	https://doi.org/10.5061/dryad.56j2n	three plus
Dominican_Republic_B	Creating a set of Geographically-Stratified Pol Subtype (GSPS) reference sequences	Supplementing GSPS sequences with subtype sequences closest to CRF progenitors	Dominican_Republic_B	GSPS.Set.txt	Dryad Digital Repository	doi:10.5061/dryad.56j2n	https://doi.org/10.5061/dryad.56j2n	three plus
Georgia_B	Creating a set of Geographically-Stratified Pol Subtype (GSPS) reference sequences	Supplementing GSPS sequences with subtype sequences closest to CRF progenitors	Georgia_B	GSPS.Set.txt	Dryad Digital Repository	doi:10.5061/dryad.56j2n	https://doi.org/10.5061/dryad.56j2n	three plus
Hong_Kong_B	Creating a set of Geographically-Stratified Pol Subtype (GSPS) reference sequences	Supplementing GSPS sequences with subtype sequences closest to CRF progenitors	Hong_Kong_B	GSPS.Set.txt	Dryad Digital Repository	doi:10.5061/dryad.56j2n	https://doi.org/10.5061/dryad.56j2n	three plus
Myanmar_B	Creating a set of Geographically-Stratified Pol Subtype (GSPS) reference sequences	Supplementing GSPS sequences with subtype sequences closest to CRF progenitors	Myanmar_B	GSPS.Set.txt	Dryad Digital Repository	doi:10.5061/dryad.56j2n	https://doi.org/10.5061/dryad.56j2n	three plus
Kingdom_of_the_Netherlands_B	Creating a set of Geographically-Stratified Pol Subtype (GSPS) reference sequences	Supplementing GSPS sequences with subtype sequences closest to CRF progenitors	Kingdom_of_the_Netherlands_B	GSPS.Set.txt	Dryad Digital Repository	doi:10.5061/dryad.56j2n	https://doi.org/10.5061/dryad.56j2n	three plus
The_Philippines_B	Creating a set of Geographically-Stratified Pol Subtype (GSPS) reference sequences	Supplementing GSPS sequences with subtype sequences closest to CRF progenitors	The_Philippines_B	GSPS.Set.txt	Dryad Digital Repository	doi:10.5061/dryad.56j2n	https://doi.org/10.5061/dryad.56j2n	three plus
Paraguay_B	Creating a set of Geographically-Stratified Pol Subtype (GSPS) reference sequences	Supplementing GSPS sequences with subtype sequences closest to CRF progenitors	Paraguay_B	GSPS.Set.txt	Dryad Digital Repository	doi:10.5061/dryad.56j2n	https://doi.org/10.5061/dryad.56j2n	three plus
Ukraine_B	Creating a set of Geographically-Stratified Pol Subtype (GSPS) reference sequences	Supplementing GSPS sequences with subtype sequences closest to CRF progenitors	Ukraine_B	GSPS.Set.txt	Dryad Digital Repository	doi:10.5061/dryad.56j2n	https://doi.org/10.5061/dryad.56j2n	three plus
Yemen_B	Creating a set of Geographically-Stratified Pol Subtype (GSPS) reference sequences	Supplementing GSPS sequences with subtype sequences closest to CRF progenitors	Yemen_B	GSPS.Set.txt	Dryad Digital Repository	doi:10.5061/dryad.56j2n	https://doi.org/10.5061/dryad.56j2n	three plus
Switzerland_B	Creating a set of Geographically-Stratified Pol Subtype (GSPS) reference sequences	Supplementing GSPS sequences with subtype sequences closest to CRF progenitors	Switzerland_B	GSPS.Set.txt	Dryad Digital Repository	doi:10.5061/dryad.56j2n	https://doi.org/10.5061/dryad.56j2n	less than three
Ecuador_B	Creating a set of Geographically-Stratified Pol Subtype (GSPS) reference sequences	Supplementing GSPS sequences with subtype sequences closest to CRF progenitors	Ecuador_B	GSPS.Set.txt	Dryad Digital Repository	doi:10.5061/dryad.56j2n	https://doi.org/10.5061/dryad.56j2n	less than three
Taiwan_Province_B	Creating a set of Geographically-Stratified Pol Subtype (GSPS) reference sequences	Supplementing GSPS sequences with subtype sequences closest to CRF progenitors	Taiwan_Province_B	GSPS.Set.txt	Dryad Digital Repository	doi:10.5061/dryad.56j2n	https://doi.org/10.5061/dryad.56j2n	less than three
Bolivia_B	Creating a set of Geographically-Stratified Pol Subtype (GSPS) reference sequences	Supplementing GSPS sequences with subtype sequences closest to CRF progenitors	Bolivia_B	GSPS.Set.txt	Dryad Digital Repository	doi:10.5061/dryad.56j2n	https://doi.org/10.5061/dryad.56j2n	less than three
Gabon_B	Creating a set of Geographically-Stratified Pol Subtype (GSPS) reference sequences	Supplementing GSPS sequences with subtype sequences closest to CRF progenitors	Gabon_B	GSPS.Set.txt	Dryad Digital Repository	doi:10.5061/dryad.56j2n	https://doi.org/10.5061/dryad.56j2n	less than three
India_B	Creating a set of Geographically-Stratified Pol Subtype (GSPS) reference sequences	Supplementing GSPS sequences with subtype sequences closest to CRF progenitors	India_B	GSPS.Set.txt	Dryad Digital Repository	doi:10.5061/dryad.56j2n	https://doi.org/10.5061/dryad.56j2n	less than three
Mexico_B	Creating a set of Geographically-Stratified Pol Subtype (GSPS) reference sequences	Supplementing GSPS sequences with subtype sequences closest to CRF progenitors	Mexico_B	GSPS.Set.txt	Dryad Digital Repository	doi:10.5061/dryad.56j2n	https://doi.org/10.5061/dryad.56j2n	less than three
Poland_B	Creating a set of Geographically-Stratified Pol Subtype (GSPS) reference sequences	Supplementing GSPS sequences with subtype sequences closest to CRF progenitors	Poland_B	GSPS.Set.txt	Dryad Digital Repository	doi:10.5061/dryad.56j2n	https://doi.org/10.5061/dryad.56j2n	less than three
Zambia_C	Creating a set of Geographically-Stratified Pol Subtype (GSPS) reference sequences	Supplementing GSPS sequences with subtype sequences closest to CRF progenitors	Zambia_C	GSPS.Set.txt	Dryad Digital Repository	doi:10.5061/dryad.56j2n	https://doi.org/10.5061/dryad.56j2n	three plus
Republic_of_South_Africa_C	Creating a set of Geographically-Stratified Pol Subtype (GSPS) reference sequences	Supplementing GSPS sequences with subtype sequences closest to CRF progenitors	Republic_of_South_Africa_C	GSPS.Set.txt	Dryad Digital Repository	doi:10.5061/dryad.56j2n	https://doi.org/10.5061/dryad.56j2n	three plus
Tanzania_C	Creating a set of Geographically-Stratified Pol Subtype (GSPS) reference sequences	Supplementing GSPS sequences with subtype sequences closest to CRF progenitors	Tanzania_C	GSPS.Set.txt	Dryad Digital Repository	doi:10.5061/dryad.56j2n	https://doi.org/10.5061/dryad.56j2n	three plus
Botswana_C	Creating a set of Geographically-Stratified Pol Subtype (GSPS) reference sequences	Supplementing GSPS sequences with subtype sequences closest to CRF progenitors	Botswana_C	GSPS.Set.txt	Dryad Digital Repository	doi:10.5061/dryad.56j2n	https://doi.org/10.5061/dryad.56j2n	three plus
China_C	Creating a set of Geographically-Stratified Pol Subtype (GSPS) reference sequences	Supplementing GSPS sequences with subtype sequences closest to CRF progenitors	China_C	GSPS.Set.txt	Dryad Digital Repository	doi:10.5061/dryad.56j2n	https://doi.org/10.5061/dryad.56j2n	three plus
India_C	Creating a set of Geographically-Stratified Pol Subtype (GSPS) reference sequences	Supplementing GSPS sequences with subtype sequences closest to CRF progenitors	India_C	GSPS.Set.txt	Dryad Digital Repository	doi:10.5061/dryad.56j2n	https://doi.org/10.5061/dryad.56j2n	three plus
Malawi_C	Creating a set of Geographically-Stratified Pol Subtype (GSPS) reference sequences	Supplementing GSPS sequences with subtype sequences closest to CRF progenitors	Malawi_C	GSPS.Set.txt	Dryad Digital Repository	doi:10.5061/dryad.56j2n	https://doi.org/10.5061/dryad.56j2n	three plus
Ethiopia_C	Creating a set of Geographically-Stratified Pol Subtype (GSPS) reference sequences	Supplementing GSPS sequences with subtype sequences closest to CRF progenitors	Ethiopia_C	GSPS.Set.txt	Dryad Digital Repository	doi:10.5061/dryad.56j2n	https://doi.org/10.5061/dryad.56j2n	three plus
Brazil_C	Creating a set of Geographically-Stratified Pol Subtype (GSPS) reference sequences	Supplementing GSPS sequences with subtype sequences closest to CRF progenitors	Brazil_C	GSPS.Set.txt	Dryad Digital Repository	doi:10.5061/dryad.56j2n	https://doi.org/10.5061/dryad.56j2n	three plus
Cyprus_C	Creating a set of Geographically-Stratified Pol Subtype (GSPS) reference sequences	Supplementing GSPS sequences with subtype sequences closest to CRF progenitors	Cyprus_C	GSPS.Set.txt	Dryad Digital Repository	doi:10.5061/dryad.56j2n	https://doi.org/10.5061/dryad.56j2n	three plus
Sweden_C	Creating a set of Geographically-Stratified Pol Subtype (GSPS) reference sequences	Supplementing GSPS sequences with subtype sequences closest to CRF progenitors	Sweden_C	GSPS.Set.txt	Dryad Digital Repository	doi:10.5061/dryad.56j2n	https://doi.org/10.5061/dryad.56j2n	three plus
Kenya_C	Creating a set of Geographically-Stratified Pol Subtype (GSPS) reference sequences	Supplementing GSPS sequences with subtype sequences closest to CRF progenitors	Kenya_C	GSPS.Set.txt	Dryad Digital Repository	doi:10.5061/dryad.56j2n	https://doi.org/10.5061/dryad.56j2n	three plus
Nepal_C	Creating a set of Geographically-Stratified Pol Subtype (GSPS) reference sequences	Supplementing GSPS sequences with subtype sequences closest to CRF progenitors	Nepal_C	GSPS.Set.txt	Dryad Digital Repository	doi:10.5061/dryad.56j2n	https://doi.org/10.5061/dryad.56j2n	three plus
Kingdom_of_Spain_C	Creating a set of Geographically-Stratified Pol Subtype (GSPS) reference sequences	Supplementing GSPS sequences with subtype sequences closest to CRF progenitors	Kingdom_of_Spain_C	GSPS.Set.txt	Dryad Digital Repository	doi:10.5061/dryad.56j2n	https://doi.org/10.5061/dryad.56j2n	three plus
United_States_of_America_C	Creating a set of Geographically-Stratified Pol Subtype (GSPS) reference sequences	Supplementing GSPS sequences with subtype sequences closest to CRF progenitors	United_States_of_America_C	GSPS.Set.txt	Dryad Digital Repository	doi:10.5061/dryad.56j2n	https://doi.org/10.5061/dryad.56j2n	three plus
Democratic_Republic_of_the_Congo_C	Creating a set of Geographically-Stratified Pol Subtype (GSPS) reference sequences	Supplementing GSPS sequences with subtype sequences closest to CRF progenitors	Democratic_Republic_of_the_Congo_C	GSPS.Set.txt	Dryad Digital Repository	doi:10.5061/dryad.56j2n	https://doi.org/10.5061/dryad.56j2n	less than three
Myanmar_C	Creating a set of Geographically-Stratified Pol Subtype (GSPS) reference sequences	Supplementing GSPS sequences with subtype sequences closest to CRF progenitors	Myanmar_C	GSPS.Set.txt	Dryad Digital Repository	doi:10.5061/dryad.56j2n	https://doi.org/10.5061/dryad.56j2n	less than three
Nigeria_C	Creating a set of Geographically-Stratified Pol Subtype (GSPS) reference sequences	Supplementing GSPS sequences with subtype sequences closest to CRF progenitors	Nigeria_C	GSPS.Set.txt	Dryad Digital Repository	doi:10.5061/dryad.56j2n	https://doi.org/10.5061/dryad.56j2n	less than three
Angola_C	Creating a set of Geographically-Stratified Pol Subtype (GSPS) reference sequences	Supplementing GSPS sequences with subtype sequences closest to CRF progenitors	Angola_C	GSPS.Set.txt	Dryad Digital Repository	doi:10.5061/dryad.56j2n	https://doi.org/10.5061/dryad.56j2n	less than three
Argentina_C	Creating a set of Geographically-Stratified Pol Subtype (GSPS) reference sequences	Supplementing GSPS sequences with subtype sequences closest to CRF progenitors	Argentina_C	GSPS.Set.txt	Dryad Digital Repository	doi:10.5061/dryad.56j2n	https://doi.org/10.5061/dryad.56j2n	less than three
Germany_C	Creating a set of Geographically-Stratified Pol Subtype (GSPS) reference sequences	Supplementing GSPS sequences with subtype sequences closest to CRF progenitors	Germany_C	GSPS.Set.txt	Dryad Digital Repository	doi:10.5061/dryad.56j2n	https://doi.org/10.5061/dryad.56j2n	less than three
Kingdom_of_Denmark_C	Creating a set of Geographically-Stratified Pol Subtype (GSPS) reference sequences	Supplementing GSPS sequences with subtype sequences closest to CRF progenitors	Kingdom_of_Denmark_C	GSPS.Set.txt	Dryad Digital Repository	doi:10.5061/dryad.56j2n	https://doi.org/10.5061/dryad.56j2n	less than three
Georgia_C	Creating a set of Geographically-Stratified Pol Subtype (GSPS) reference sequences	Supplementing GSPS sequences with subtype sequences closest to CRF progenitors	Georgia_C	GSPS.Set.txt	Dryad Digital Repository	doi:10.5061/dryad.56j2n	https://doi.org/10.5061/dryad.56j2n	less than three
Israel_C	Creating a set of Geographically-Stratified Pol Subtype (GSPS) reference sequences	Supplementing GSPS sequences with subtype sequences closest to CRF progenitors	Israel_C	GSPS.Set.txt	Dryad Digital Repository	doi:10.5061/dryad.56j2n	https://doi.org/10.5061/dryad.56j2n	less than three
Japan_C	Creating a set of Geographically-Stratified Pol Subtype (GSPS) reference sequences	Supplementing GSPS sequences with subtype sequences closest to CRF progenitors	Japan_C	GSPS.Set.txt	Dryad Digital Repository	doi:10.5061/dryad.56j2n	https://doi.org/10.5061/dryad.56j2n	less than three
Pakistan_C	Creating a set of Geographically-Stratified Pol Subtype (GSPS) reference sequences	Supplementing GSPS sequences with subtype sequences closest to CRF progenitors	Pakistan_C	GSPS.Set.txt	Dryad Digital Repository	doi:10.5061/dryad.56j2n	https://doi.org/10.5061/dryad.56j2n	less than three
Senegal_C	Creating a set of Geographically-Stratified Pol Subtype (GSPS) reference sequences	Supplementing GSPS sequences with subtype sequences closest to CRF progenitors	Senegal_C	GSPS.Set.txt	Dryad Digital Repository	doi:10.5061/dryad.56j2n	https://doi.org/10.5061/dryad.56j2n	less than three
Somalia_C	Creating a set of Geographically-Stratified Pol Subtype (GSPS) reference sequences	Supplementing GSPS sequences with subtype sequences closest to CRF progenitors	Somalia_C	GSPS.Set.txt	Dryad Digital Repository	doi:10.5061/dryad.56j2n	https://doi.org/10.5061/dryad.56j2n	less than three
Uruguay_C	Creating a set of Geographically-Stratified Pol Subtype (GSPS) reference sequences	Supplementing GSPS sequences with subtype sequences closest to CRF progenitors	Uruguay_C	GSPS.Set.txt	Dryad Digital Repository	doi:10.5061/dryad.56j2n	https://doi.org/10.5061/dryad.56j2n	less than three
Yemen_C	Creating a set of Geographically-Stratified Pol Subtype (GSPS) reference sequences	Supplementing GSPS sequences with subtype sequences closest to CRF progenitors	Yemen_C	GSPS.Set.txt	Dryad Digital Repository	doi:10.5061/dryad.56j2n	https://doi.org/10.5061/dryad.56j2n	less than three
Uganda_D	Creating a set of Geographically-Stratified Pol Subtype (GSPS) reference sequences	Supplementing GSPS sequences with subtype sequences closest to CRF progenitors	Uganda_D	GSPS.Set.txt	Dryad Digital Repository	doi:10.5061/dryad.56j2n	https://doi.org/10.5061/dryad.56j2n	three plus
Kenya_D	Creating a set of Geographically-Stratified Pol Subtype (GSPS) reference sequences	Supplementing GSPS sequences with subtype sequences closest to CRF progenitors	Kenya_D	GSPS.Set.txt	Dryad Digital Repository	doi:10.5061/dryad.56j2n	https://doi.org/10.5061/dryad.56j2n	three plus
Tanzania_D	Creating a set of Geographically-Stratified Pol Subtype (GSPS) reference sequences	Supplementing GSPS sequences with subtype sequences closest to CRF progenitors	Tanzania_D	GSPS.Set.txt	Dryad Digital Repository	doi:10.5061/dryad.56j2n	https://doi.org/10.5061/dryad.56j2n	three plus
Democratic_Republic_of_the_Congo_D	Creating a set of Geographically-Stratified Pol Subtype (GSPS) reference sequences	Supplementing GSPS sequences with subtype sequences closest to CRF progenitors	Democratic_Republic_of_the_Congo_D	GSPS.Set.txt	Dryad Digital Repository	doi:10.5061/dryad.56j2n	https://doi.org/10.5061/dryad.56j2n	three plus
Cameroon_D	Creating a set of Geographically-Stratified Pol Subtype (GSPS) reference sequences	Supplementing GSPS sequences with subtype sequences closest to CRF progenitors	Cameroon_D	GSPS.Set.txt	Dryad Digital Repository	doi:10.5061/dryad.56j2n	https://doi.org/10.5061/dryad.56j2n	three plus
Brazil_D	Creating a set of Geographically-Stratified Pol Subtype (GSPS) reference sequences	Supplementing GSPS sequences with subtype sequences closest to CRF progenitors	Brazil_D	GSPS.Set.txt	Dryad Digital Repository	doi:10.5061/dryad.56j2n	https://doi.org/10.5061/dryad.56j2n	three plus
Chad_D	Creating a set of Geographically-Stratified Pol Subtype (GSPS) reference sequences	Supplementing GSPS sequences with subtype sequences closest to CRF progenitors	Chad_D	GSPS.Set.txt	Dryad Digital Repository	doi:10.5061/dryad.56j2n	https://doi.org/10.5061/dryad.56j2n	less than three
Yemen_D	Creating a set of Geographically-Stratified Pol Subtype (GSPS) reference sequences	Supplementing GSPS sequences with subtype sequences closest to CRF progenitors	Yemen_D	GSPS.Set.txt	Dryad Digital Repository	doi:10.5061/dryad.56j2n	https://doi.org/10.5061/dryad.56j2n	less than three
Republic_of_South_Africa_D	Creating a set of Geographically-Stratified Pol Subtype (GSPS) reference sequences	Supplementing GSPS sequences with subtype sequences closest to CRF progenitors	Republic_of_South_Africa_D	GSPS.Set.txt	Dryad Digital Repository	doi:10.5061/dryad.56j2n	https://doi.org/10.5061/dryad.56j2n	less than three
Cyprus_D	Creating a set of Geographically-Stratified Pol Subtype (GSPS) reference sequences	Supplementing GSPS sequences with subtype sequences closest to CRF progenitors	Cyprus_D	GSPS.Set.txt	Dryad Digital Repository	doi:10.5061/dryad.56j2n	https://doi.org/10.5061/dryad.56j2n	less than three
Kingdom_of_Denmark_D	Creating a set of Geographically-Stratified Pol Subtype (GSPS) reference sequences	Supplementing GSPS sequences with subtype sequences closest to CRF progenitors	Kingdom_of_Denmark_D	GSPS.Set.txt	Dryad Digital Repository	doi:10.5061/dryad.56j2n	https://doi.org/10.5061/dryad.56j2n	less than three
South_Korea_D	Creating a set of Geographically-Stratified Pol Subtype (GSPS) reference sequences	Supplementing GSPS sequences with subtype sequences closest to CRF progenitors	South_Korea_D	GSPS.Set.txt	Dryad Digital Repository	doi:10.5061/dryad.56j2n	https://doi.org/10.5061/dryad.56j2n	less than three
United_States_of_America_D	Creating a set of Geographically-Stratified Pol Subtype (GSPS) reference sequences	Supplementing GSPS sequences with subtype sequences closest to CRF progenitors	United_States_of_America_D	GSPS.Set.txt	Dryad Digital Repository	doi:10.5061/dryad.56j2n	https://doi.org/10.5061/dryad.56j2n	less than three
Brazil_F1	Creating a set of Geographically-Stratified Pol Subtype (GSPS) reference sequences	Supplementing GSPS sequences with subtype sequences closest to CRF progenitors	Brazil_F1	GSPS.Set.txt	Dryad Digital Repository	doi:10.5061/dryad.56j2n	https://doi.org/10.5061/dryad.56j2n	three plus
Kingdom_of_Spain_F1	Creating a set of Geographically-Stratified Pol Subtype (GSPS) reference sequences	Supplementing GSPS sequences with subtype sequences closest to CRF progenitors	Kingdom_of_Spain_F1	GSPS.Set.txt	Dryad Digital Repository	doi:10.5061/dryad.56j2n	https://doi.org/10.5061/dryad.56j2n	three plus
Angola_F1	Creating a set of Geographically-Stratified Pol Subtype (GSPS) reference sequences	Supplementing GSPS sequences with subtype sequences closest to CRF progenitors	Angola_F1	GSPS.Set.txt	Dryad Digital Repository	doi:10.5061/dryad.56j2n	https://doi.org/10.5061/dryad.56j2n	three plus
Democratic_Republic_of_the_Congo_F1	Creating a set of Geographically-Stratified Pol Subtype (GSPS) reference sequences	Supplementing GSPS sequences with subtype sequences closest to CRF progenitors	Democratic_Republic_of_the_Congo_F1	GSPS.Set.txt	Dryad Digital Repository	doi:10.5061/dryad.56j2n	https://doi.org/10.5061/dryad.56j2n	less than three
French_Republic_F1	Creating a set of Geographically-Stratified Pol Subtype (GSPS) reference sequences	Supplementing GSPS sequences with subtype sequences closest to CRF progenitors	French_Republic_F1	GSPS.Set.txt	Dryad Digital Repository	doi:10.5061/dryad.56j2n	https://doi.org/10.5061/dryad.56j2n	less than three
Japan_F1	Creating a set of Geographically-Stratified Pol Subtype (GSPS) reference sequences	Supplementing GSPS sequences with subtype sequences closest to CRF progenitors	Japan_F1	GSPS.Set.txt	Dryad Digital Repository	doi:10.5061/dryad.56j2n	https://doi.org/10.5061/dryad.56j2n	less than three
Romania_F1	Creating a set of Geographically-Stratified Pol Subtype (GSPS) reference sequences	Supplementing GSPS sequences with subtype sequences closest to CRF progenitors	Romania_F1	GSPS.Set.txt	Dryad Digital Repository	doi:10.5061/dryad.56j2n	https://doi.org/10.5061/dryad.56j2n	less than three
Argentina_F1	Creating a set of Geographically-Stratified Pol Subtype (GSPS) reference sequences	Supplementing GSPS sequences with subtype sequences closest to CRF progenitors	Argentina_F1	GSPS.Set.txt	Dryad Digital Repository	doi:10.5061/dryad.56j2n	https://doi.org/10.5061/dryad.56j2n	less than three
Finland_F1	Creating a set of Geographically-Stratified Pol Subtype (GSPS) reference sequences	Supplementing GSPS sequences with subtype sequences closest to CRF progenitors	Finland_F1	GSPS.Set.txt	Dryad Digital Repository	doi:10.5061/dryad.56j2n	https://doi.org/10.5061/dryad.56j2n	less than three
Russia_F1	Creating a set of Geographically-Stratified Pol Subtype (GSPS) reference sequences	Supplementing GSPS sequences with subtype sequences closest to CRF progenitors	Russia_F1	GSPS.Set.txt	Dryad Digital Repository	doi:10.5061/dryad.56j2n	https://doi.org/10.5061/dryad.56j2n	less than three
Cameroon_F2	Creating a set of Geographically-Stratified Pol Subtype (GSPS) reference sequences	Supplementing GSPS sequences with subtype sequences closest to CRF progenitors	Cameroon_F2	GSPS.Set.txt	Dryad Digital Repository	doi:10.5061/dryad.56j2n	https://doi.org/10.5061/dryad.56j2n	three plus
Nigeria_G	Creating a set of Geographically-Stratified Pol Subtype (GSPS) reference sequences	Supplementing GSPS sequences with subtype sequences closest to CRF progenitors	Nigeria_G	GSPS.Set.txt	Dryad Digital Repository	doi:10.5061/dryad.56j2n	https://doi.org/10.5061/dryad.56j2n	three plus
Kingdom_of_Spain_G	Creating a set of Geographically-Stratified Pol Subtype (GSPS) reference sequences	Supplementing GSPS sequences with subtype sequences closest to CRF progenitors	Kingdom_of_Spain_G	GSPS.Set.txt	Dryad Digital Repository	doi:10.5061/dryad.56j2n	https://doi.org/10.5061/dryad.56j2n	three plus
Cameroon_G	Creating a set of Geographically-Stratified Pol Subtype (GSPS) reference sequences	Supplementing GSPS sequences with subtype sequences closest to CRF progenitors	Cameroon_G	GSPS.Set.txt	Dryad Digital Repository	doi:10.5061/dryad.56j2n	https://doi.org/10.5061/dryad.56j2n	three plus
Democratic_Republic_of_the_Congo_G	Creating a set of Geographically-Stratified Pol Subtype (GSPS) reference sequences	Supplementing GSPS sequences with subtype sequences closest to CRF progenitors	Democratic_Republic_of_the_Congo_G	GSPS.Set.txt	Dryad Digital Repository	doi:10.5061/dryad.56j2n	https://doi.org/10.5061/dryad.56j2n	three plus
Cuba_G	Creating a set of Geographically-Stratified Pol Subtype (GSPS) reference sequences	Supplementing GSPS sequences with subtype sequences closest to CRF progenitors	Cuba_G	GSPS.Set.txt	Dryad Digital Repository	doi:10.5061/dryad.56j2n	https://doi.org/10.5061/dryad.56j2n	three plus
Portuguese_Republic_G	Creating a set of Geographically-Stratified Pol Subtype (GSPS) reference sequences	Supplementing GSPS sequences with subtype sequences closest to CRF progenitors	Portuguese_Republic_G	GSPS.Set.txt	Dryad Digital Repository	doi:10.5061/dryad.56j2n	https://doi.org/10.5061/dryad.56j2n	three plus
Kenya_G	Creating a set of Geographically-Stratified Pol Subtype (GSPS) reference sequences	Supplementing GSPS sequences with subtype sequences closest to CRF progenitors	Kenya_G	GSPS.Set.txt	Dryad Digital Repository	doi:10.5061/dryad.56j2n	https://doi.org/10.5061/dryad.56j2n	less than three
China_G	Creating a set of Geographically-Stratified Pol Subtype (GSPS) reference sequences	Supplementing GSPS sequences with subtype sequences closest to CRF progenitors	China_G	GSPS.Set.txt	Dryad Digital Repository	doi:10.5061/dryad.56j2n	https://doi.org/10.5061/dryad.56j2n	less than three
Ghana_G	Creating a set of Geographically-Stratified Pol Subtype (GSPS) reference sequences	Supplementing GSPS sequences with subtype sequences closest to CRF progenitors	Ghana_G	GSPS.Set.txt	Dryad Digital Repository	doi:10.5061/dryad.56j2n	https://doi.org/10.5061/dryad.56j2n	less than three
Guinea-Bissau_G	Creating a set of Geographically-Stratified Pol Subtype (GSPS) reference sequences	Supplementing GSPS sequences with subtype sequences closest to CRF progenitors	Guinea-Bissau_G	GSPS.Set.txt	Dryad Digital Repository	doi:10.5061/dryad.56j2n	https://doi.org/10.5061/dryad.56j2n	less than three
Italy_G	Creating a set of Geographically-Stratified Pol Subtype (GSPS) reference sequences	Supplementing GSPS sequences with subtype sequences closest to CRF progenitors	Italy_G	GSPS.Set.txt	Dryad Digital Repository	doi:10.5061/dryad.56j2n	https://doi.org/10.5061/dryad.56j2n	less than three
Sweden_G	Creating a set of Geographically-Stratified Pol Subtype (GSPS) reference sequences	Supplementing GSPS sequences with subtype sequences closest to CRF progenitors	Sweden_G	GSPS.Set.txt	Dryad Digital Repository	doi:10.5061/dryad.56j2n	https://doi.org/10.5061/dryad.56j2n	less than three
Republic_of_South_Africa_G	Creating a set of Geographically-Stratified Pol Subtype (GSPS) reference sequences	Supplementing GSPS sequences with subtype sequences closest to CRF progenitors	Republic_of_South_Africa_G	GSPS.Set.txt	Dryad Digital Repository	doi:10.5061/dryad.56j2n	https://doi.org/10.5061/dryad.56j2n	less than three
Democratic_Republic_of_the_Congo_H	Creating a set of Geographically-Stratified Pol Subtype (GSPS) reference sequences	Supplementing GSPS sequences with subtype sequences closest to CRF progenitors	Democratic_Republic_of_the_Congo_H	GSPS.Set.txt	Dryad Digital Repository	doi:10.5061/dryad.56j2n	https://doi.org/10.5061/dryad.56j2n	three plus
Belgium_H	Creating a set of Geographically-Stratified Pol Subtype (GSPS) reference sequences	Supplementing GSPS sequences with subtype sequences closest to CRF progenitors	Belgium_H	GSPS.Set.txt	Dryad Digital Repository	doi:10.5061/dryad.56j2n	https://doi.org/10.5061/dryad.56j2n	less than three
Central_African_Republic_H	Creating a set of Geographically-Stratified Pol Subtype (GSPS) reference sequences	Supplementing GSPS sequences with subtype sequences closest to CRF progenitors	Central_African_Republic_H	GSPS.Set.txt	Dryad Digital Repository	doi:10.5061/dryad.56j2n	https://doi.org/10.5061/dryad.56j2n	less than three
United_Kingdom_H	Creating a set of Geographically-Stratified Pol Subtype (GSPS) reference sequences	Supplementing GSPS sequences with subtype sequences closest to CRF progenitors	United_Kingdom_H	GSPS.Set.txt	Dryad Digital Repository	doi:10.5061/dryad.56j2n	https://doi.org/10.5061/dryad.56j2n	less than three
United_States_of_America_H	Creating a set of Geographically-Stratified Pol Subtype (GSPS) reference sequences	Supplementing GSPS sequences with subtype sequences closest to CRF progenitors	United_States_of_America_H	GSPS.Set.txt	Dryad Digital Repository	doi:10.5061/dryad.56j2n	https://doi.org/10.5061/dryad.56j2n	less than three
Democratic_Republic_of_the_Congo_J	Creating a set of Geographically-Stratified Pol Subtype (GSPS) reference sequences	Supplementing GSPS sequences with subtype sequences closest to CRF progenitors	Democratic_Republic_of_the_Congo_J	GSPS.Set.txt	Dryad Digital Repository	doi:10.5061/dryad.56j2n	https://doi.org/10.5061/dryad.56j2n	three plus
Sweden_J	Creating a set of Geographically-Stratified Pol Subtype (GSPS) reference sequences	Supplementing GSPS sequences with subtype sequences closest to CRF progenitors	Sweden_J	GSPS.Set.txt	Dryad Digital Repository	doi:10.5061/dryad.56j2n	https://doi.org/10.5061/dryad.56j2n	less than three
Angola_J	Creating a set of Geographically-Stratified Pol Subtype (GSPS) reference sequences	Supplementing GSPS sequences with subtype sequences closest to CRF progenitors	Angola_J	GSPS.Set.txt	Dryad Digital Repository	doi:10.5061/dryad.56j2n	https://doi.org/10.5061/dryad.56j2n	less than three
Democratic_Republic_of_the_Congo_K	Creating a set of Geographically-Stratified Pol Subtype (GSPS) reference sequences	Supplementing GSPS sequences with subtype sequences closest to CRF progenitors	Democratic_Republic_of_the_Congo_K	GSPS.Set.txt	Dryad Digital Repository	doi:10.5061/dryad.56j2n	https://doi.org/10.5061/dryad.56j2n	less than three
Cameroon_K	Creating a set of Geographically-Stratified Pol Subtype (GSPS) reference sequences	Supplementing GSPS sequences with subtype sequences closest to CRF progenitors	Cameroon_K	GSPS.Set.txt	Dryad Digital Repository	doi:10.5061/dryad.56j2n	https://doi.org/10.5061/dryad.56j2n	less than three
China_01_AE	Creating a set of Geographically-Stratified Pol Subtype (GSPS) reference sequences	Supplementing GSPS sequences with subtype sequences closest to CRF progenitors	China_01_AE	GSPS.Set.txt	Dryad Digital Repository	doi:10.5061/dryad.56j2n	https://doi.org/10.5061/dryad.56j2n	three plus
Viet_Nam_01_AE	Creating a set of Geographically-Stratified Pol Subtype (GSPS) reference sequences	Supplementing GSPS sequences with subtype sequences closest to CRF progenitors	Viet_Nam_01_AE	GSPS.Set.txt	Dryad Digital Repository	doi:10.5061/dryad.56j2n	https://doi.org/10.5061/dryad.56j2n	three plus
Thailand_01_AE	Creating a set of Geographically-Stratified Pol Subtype (GSPS) reference sequences	Supplementing GSPS sequences with subtype sequences closest to CRF progenitors	Thailand_01_AE	GSPS.Set.txt	Dryad Digital Repository	doi:10.5061/dryad.56j2n	https://doi.org/10.5061/dryad.56j2n	three plus
United_States_of_America_01_AE	Creating a set of Geographically-Stratified Pol Subtype (GSPS) reference sequences	Supplementing GSPS sequences with subtype sequences closest to CRF progenitors	United_States_of_America_01_AE	GSPS.Set.txt	Dryad Digital Repository	doi:10.5061/dryad.56j2n	https://doi.org/10.5061/dryad.56j2n	three plus
Japan_01_AE	Creating a set of Geographically-Stratified Pol Subtype (GSPS) reference sequences	Supplementing GSPS sequences with subtype sequences closest to CRF progenitors	Japan_01_AE	GSPS.Set.txt	Dryad Digital Repository	doi:10.5061/dryad.56j2n	https://doi.org/10.5061/dryad.56j2n	three plus
Central_African_Republic_01_AE	Creating a set of Geographically-Stratified Pol Subtype (GSPS) reference sequences	Supplementing GSPS sequences with subtype sequences closest to CRF progenitors	Central_African_Republic_01_AE	GSPS.Set.txt	Dryad Digital Repository	doi:10.5061/dryad.56j2n	https://doi.org/10.5061/dryad.56j2n	three plus
Myanmar_01_AE	Creating a set of Geographically-Stratified Pol Subtype (GSPS) reference sequences	Supplementing GSPS sequences with subtype sequences closest to CRF progenitors	Myanmar_01_AE	GSPS.Set.txt	Dryad Digital Repository	doi:10.5061/dryad.56j2n	https://doi.org/10.5061/dryad.56j2n	three plus
Sweden_01_AE	Creating a set of Geographically-Stratified Pol Subtype (GSPS) reference sequences	Supplementing GSPS sequences with subtype sequences closest to CRF progenitors	Sweden_01_AE	GSPS.Set.txt	Dryad Digital Repository	doi:10.5061/dryad.56j2n	https://doi.org/10.5061/dryad.56j2n	three plus
Taiwan_Province_01_AE	Creating a set of Geographically-Stratified Pol Subtype (GSPS) reference sequences	Supplementing GSPS sequences with subtype sequences closest to CRF progenitors	Taiwan_Province_01_AE	GSPS.Set.txt	Dryad Digital Repository	doi:10.5061/dryad.56j2n	https://doi.org/10.5061/dryad.56j2n	less than three
Afghanistan_01_AE	Creating a set of Geographically-Stratified Pol Subtype (GSPS) reference sequences	Supplementing GSPS sequences with subtype sequences closest to CRF progenitors	Afghanistan_01_AE	GSPS.Set.txt	Dryad Digital Repository	doi:10.5061/dryad.56j2n	https://doi.org/10.5061/dryad.56j2n	less than three
Cameroon_01_AE	Creating a set of Geographically-Stratified Pol Subtype (GSPS) reference sequences	Supplementing GSPS sequences with subtype sequences closest to CRF progenitors	Cameroon_01_AE	GSPS.Set.txt	Dryad Digital Repository	doi:10.5061/dryad.56j2n	https://doi.org/10.5061/dryad.56j2n	less than three
Hong_Kong_01_AE	Creating a set of Geographically-Stratified Pol Subtype (GSPS) reference sequences	Supplementing GSPS sequences with subtype sequences closest to CRF progenitors	Hong_Kong_01_AE	GSPS.Set.txt	Dryad Digital Repository	doi:10.5061/dryad.56j2n	https://doi.org/10.5061/dryad.56j2n	less than three
Indonesia_01_AE	Creating a set of Geographically-Stratified Pol Subtype (GSPS) reference sequences	Supplementing GSPS sequences with subtype sequences closest to CRF progenitors	Indonesia_01_AE	GSPS.Set.txt	Dryad Digital Repository	doi:10.5061/dryad.56j2n	https://doi.org/10.5061/dryad.56j2n	less than three
Iran_01_AE	Creating a set of Geographically-Stratified Pol Subtype (GSPS) reference sequences	Supplementing GSPS sequences with subtype sequences closest to CRF progenitors	Iran_01_AE	GSPS.Set.txt	Dryad Digital Repository	doi:10.5061/dryad.56j2n	https://doi.org/10.5061/dryad.56j2n	less than three
The_Philippines_01_AE	Creating a set of Geographically-Stratified Pol Subtype (GSPS) reference sequences	Supplementing GSPS sequences with subtype sequences closest to CRF progenitors	The_Philippines_01_AE	GSPS.Set.txt	Dryad Digital Repository	doi:10.5061/dryad.56j2n	https://doi.org/10.5061/dryad.56j2n	less than three
Cameroon_02_AG	Creating a set of Geographically-Stratified Pol Subtype (GSPS) reference sequences	Supplementing GSPS sequences with subtype sequences closest to CRF progenitors	Cameroon_02_AG	GSPS.Set.txt	Dryad Digital Repository	doi:10.5061/dryad.56j2n	https://doi.org/10.5061/dryad.56j2n	three plus
Nigeria_02_AG	Creating a set of Geographically-Stratified Pol Subtype (GSPS) reference sequences	Supplementing GSPS sequences with subtype sequences closest to CRF progenitors	Nigeria_02_AG	GSPS.Set.txt	Dryad Digital Repository	doi:10.5061/dryad.56j2n	https://doi.org/10.5061/dryad.56j2n	three plus
Ghana_02_AG	Creating a set of Geographically-Stratified Pol Subtype (GSPS) reference sequences	Supplementing GSPS sequences with subtype sequences closest to CRF progenitors	Ghana_02_AG	GSPS.Set.txt	Dryad Digital Repository	doi:10.5061/dryad.56j2n	https://doi.org/10.5061/dryad.56j2n	three plus
Cyprus_02_AG	Creating a set of Geographically-Stratified Pol Subtype (GSPS) reference sequences	Supplementing GSPS sequences with subtype sequences closest to CRF progenitors	Cyprus_02_AG	GSPS.Set.txt	Dryad Digital Repository	doi:10.5061/dryad.56j2n	https://doi.org/10.5061/dryad.56j2n	three plus
Pakistan_02_AG	Creating a set of Geographically-Stratified Pol Subtype (GSPS) reference sequences	Supplementing GSPS sequences with subtype sequences closest to CRF progenitors	Pakistan_02_AG	GSPS.Set.txt	Dryad Digital Repository	doi:10.5061/dryad.56j2n	https://doi.org/10.5061/dryad.56j2n	three plus
Guinea-Bissau_02_AG	Creating a set of Geographically-Stratified Pol Subtype (GSPS) reference sequences	Supplementing GSPS sequences with subtype sequences closest to CRF progenitors	Guinea-Bissau_02_AG	GSPS.Set.txt	Dryad Digital Repository	doi:10.5061/dryad.56j2n	https://doi.org/10.5061/dryad.56j2n	three plus
French_Republic_02_AG	Creating a set of Geographically-Stratified Pol Subtype (GSPS) reference sequences	Supplementing GSPS sequences with subtype sequences closest to CRF progenitors	French_Republic_02_AG	GSPS.Set.txt	Dryad Digital Repository	doi:10.5061/dryad.56j2n	https://doi.org/10.5061/dryad.56j2n	three plus
Sweden_02_AG	Creating a set of Geographically-Stratified Pol Subtype (GSPS) reference sequences	Supplementing GSPS sequences with subtype sequences closest to CRF progenitors	Sweden_02_AG	GSPS.Set.txt	Dryad Digital Repository	doi:10.5061/dryad.56j2n	https://doi.org/10.5061/dryad.56j2n	three plus
Senegal_02_AG	Creating a set of Geographically-Stratified Pol Subtype (GSPS) reference sequences	Supplementing GSPS sequences with subtype sequences closest to CRF progenitors	Senegal_02_AG	GSPS.Set.txt	Dryad Digital Repository	doi:10.5061/dryad.56j2n	https://doi.org/10.5061/dryad.56j2n	three plus
United_States_of_America_02_AG	Creating a set of Geographically-Stratified Pol Subtype (GSPS) reference sequences	Supplementing GSPS sequences with subtype sequences closest to CRF progenitors	United_States_of_America_02_AG	GSPS.Set.txt	Dryad Digital Repository	doi:10.5061/dryad.56j2n	https://doi.org/10.5061/dryad.56j2n	three plus
Ecuador_02_AG	Creating a set of Geographically-Stratified Pol Subtype (GSPS) reference sequences	Supplementing GSPS sequences with subtype sequences closest to CRF progenitors	Ecuador_02_AG	GSPS.Set.txt	Dryad Digital Repository	doi:10.5061/dryad.56j2n	https://doi.org/10.5061/dryad.56j2n	less than three
Kingdom_of_Spain_02_AG	Creating a set of Geographically-Stratified Pol Subtype (GSPS) reference sequences	Supplementing GSPS sequences with subtype sequences closest to CRF progenitors	Kingdom_of_Spain_02_AG	GSPS.Set.txt	Dryad Digital Repository	doi:10.5061/dryad.56j2n	https://doi.org/10.5061/dryad.56j2n	less than three
South_Korea_02_AG	Creating a set of Geographically-Stratified Pol Subtype (GSPS) reference sequences	Supplementing GSPS sequences with subtype sequences closest to CRF progenitors	South_Korea_02_AG	GSPS.Set.txt	Dryad Digital Repository	doi:10.5061/dryad.56j2n	https://doi.org/10.5061/dryad.56j2n	less than three
Russia_02_AG	Creating a set of Geographically-Stratified Pol Subtype (GSPS) reference sequences	Supplementing GSPS sequences with subtype sequences closest to CRF progenitors	Russia_02_AG	GSPS.Set.txt	Dryad Digital Repository	doi:10.5061/dryad.56j2n	https://doi.org/10.5061/dryad.56j2n	less than three
Angola_02_AG	Creating a set of Geographically-Stratified Pol Subtype (GSPS) reference sequences	Supplementing GSPS sequences with subtype sequences closest to CRF progenitors	Angola_02_AG	GSPS.Set.txt	Dryad Digital Repository	doi:10.5061/dryad.56j2n	https://doi.org/10.5061/dryad.56j2n	less than three
Germany_02_AG	Creating a set of Geographically-Stratified Pol Subtype (GSPS) reference sequences	Supplementing GSPS sequences with subtype sequences closest to CRF progenitors	Germany_02_AG	GSPS.Set.txt	Dryad Digital Repository	doi:10.5061/dryad.56j2n	https://doi.org/10.5061/dryad.56j2n	less than three
Estonia_02_AG	Creating a set of Geographically-Stratified Pol Subtype (GSPS) reference sequences	Supplementing GSPS sequences with subtype sequences closest to CRF progenitors	Estonia_02_AG	GSPS.Set.txt	Dryad Digital Repository	doi:10.5061/dryad.56j2n	https://doi.org/10.5061/dryad.56j2n	less than three
Mexico_02_AG	Creating a set of Geographically-Stratified Pol Subtype (GSPS) reference sequences	Supplementing GSPS sequences with subtype sequences closest to CRF progenitors	Mexico_02_AG	GSPS.Set.txt	Dryad Digital Repository	doi:10.5061/dryad.56j2n	https://doi.org/10.5061/dryad.56j2n	less than three
Niger_02_AG	Creating a set of Geographically-Stratified Pol Subtype (GSPS) reference sequences	Supplementing GSPS sequences with subtype sequences closest to CRF progenitors	Niger_02_AG	GSPS.Set.txt	Dryad Digital Repository	doi:10.5061/dryad.56j2n	https://doi.org/10.5061/dryad.56j2n	less than three
Thailand_02_AG	Creating a set of Geographically-Stratified Pol Subtype (GSPS) reference sequences	Supplementing GSPS sequences with subtype sequences closest to CRF progenitors	Thailand_02_AG	GSPS.Set.txt	Dryad Digital Repository	doi:10.5061/dryad.56j2n	https://doi.org/10.5061/dryad.56j2n	less than three
Russia_03_AB	Creating a set of Geographically-Stratified Pol Subtype (GSPS) reference sequences	Supplementing GSPS sequences with subtype sequences closest to CRF progenitors	Russia_03_AB	GSPS.Set.txt	Dryad Digital Repository	doi:10.5061/dryad.56j2n	https://doi.org/10.5061/dryad.56j2n	less than three
Belarus_03_AB	Creating a set of Geographically-Stratified Pol Subtype (GSPS) reference sequences	Supplementing GSPS sequences with subtype sequences closest to CRF progenitors	Belarus_03_AB	GSPS.Set.txt	Dryad Digital Repository	doi:10.5061/dryad.56j2n	https://doi.org/10.5061/dryad.56j2n	less than three
Greece_04_cpx	Creating a set of Geographically-Stratified Pol Subtype (GSPS) reference sequences	Supplementing GSPS sequences with subtype sequences closest to CRF progenitors	Greece_04_cpx	GSPS.Set.txt	Dryad Digital Repository	doi:10.5061/dryad.56j2n	https://doi.org/10.5061/dryad.56j2n	three plus
Cyprus_04_cpx	Creating a set of Geographically-Stratified Pol Subtype (GSPS) reference sequences	Supplementing GSPS sequences with subtype sequences closest to CRF progenitors	Cyprus_04_cpx	GSPS.Set.txt	Dryad Digital Repository	doi:10.5061/dryad.56j2n	https://doi.org/10.5061/dryad.56j2n	less than three
Belgium_05_DF	Creating a set of Geographically-Stratified Pol Subtype (GSPS) reference sequences	Supplementing GSPS sequences with subtype sequences closest to CRF progenitors	Belgium_05_DF	GSPS.Set.txt	Dryad Digital Repository	doi:10.5061/dryad.56j2n	https://doi.org/10.5061/dryad.56j2n	less than three
Democratic_Republic_of_the_Congo_05_DF	Creating a set of Geographically-Stratified Pol Subtype (GSPS) reference sequences	Supplementing GSPS sequences with subtype sequences closest to CRF progenitors	Democratic_Republic_of_the_Congo_05_DF	GSPS.Set.txt	Dryad Digital Repository	doi:10.5061/dryad.56j2n	https://doi.org/10.5061/dryad.56j2n	less than three
Kingdom_of_Spain_05_DF	Creating a set of Geographically-Stratified Pol Subtype (GSPS) reference sequences	Supplementing GSPS sequences with subtype sequences closest to CRF progenitors	Kingdom_of_Spain_05_DF	GSPS.Set.txt	Dryad Digital Repository	doi:10.5061/dryad.56j2n	https://doi.org/10.5061/dryad.56j2n	less than three
Estonia_06_cpx	Creating a set of Geographically-Stratified Pol Subtype (GSPS) reference sequences	Supplementing GSPS sequences with subtype sequences closest to CRF progenitors	Estonia_06_cpx	GSPS.Set.txt	Dryad Digital Repository	doi:10.5061/dryad.56j2n	https://doi.org/10.5061/dryad.56j2n	three plus
South_Korea_06_cpx	Creating a set of Geographically-Stratified Pol Subtype (GSPS) reference sequences	Supplementing GSPS sequences with subtype sequences closest to CRF progenitors	South_Korea_06_cpx	GSPS.Set.txt	Dryad Digital Repository	doi:10.5061/dryad.56j2n	https://doi.org/10.5061/dryad.56j2n	less than three
Mali_06_cpx	Creating a set of Geographically-Stratified Pol Subtype (GSPS) reference sequences	Supplementing GSPS sequences with subtype sequences closest to CRF progenitors	Mali_06_cpx	GSPS.Set.txt	Dryad Digital Repository	doi:10.5061/dryad.56j2n	https://doi.org/10.5061/dryad.56j2n	less than three
Burkina_Faso_06_cpx	Creating a set of Geographically-Stratified Pol Subtype (GSPS) reference sequences	Supplementing GSPS sequences with subtype sequences closest to CRF progenitors	Burkina_Faso_06_cpx	GSPS.Set.txt	Dryad Digital Repository	doi:10.5061/dryad.56j2n	https://doi.org/10.5061/dryad.56j2n	less than three
Benin_06_cpx	Creating a set of Geographically-Stratified Pol Subtype (GSPS) reference sequences	Supplementing GSPS sequences with subtype sequences closest to CRF progenitors	Benin_06_cpx	GSPS.Set.txt	Dryad Digital Repository	doi:10.5061/dryad.56j2n	https://doi.org/10.5061/dryad.56j2n	less than three
Democratic_Republic_of_the_Congo_06_cpx	Creating a set of Geographically-Stratified Pol Subtype (GSPS) reference sequences	Supplementing GSPS sequences with subtype sequences closest to CRF progenitors	Democratic_Republic_of_the_Congo_06_cpx	GSPS.Set.txt	Dryad Digital Repository	doi:10.5061/dryad.56j2n	https://doi.org/10.5061/dryad.56j2n	less than three
Ghana_06_cpx	Creating a set of Geographically-Stratified Pol Subtype (GSPS) reference sequences	Supplementing GSPS sequences with subtype sequences closest to CRF progenitors	Ghana_06_cpx	GSPS.Set.txt	Dryad Digital Repository	doi:10.5061/dryad.56j2n	https://doi.org/10.5061/dryad.56j2n	less than three
Nigeria_06_cpx	Creating a set of Geographically-Stratified Pol Subtype (GSPS) reference sequences	Supplementing GSPS sequences with subtype sequences closest to CRF progenitors	Nigeria_06_cpx	GSPS.Set.txt	Dryad Digital Repository	doi:10.5061/dryad.56j2n	https://doi.org/10.5061/dryad.56j2n	less than three
Russia_06_cpx	Creating a set of Geographically-Stratified Pol Subtype (GSPS) reference sequences	Supplementing GSPS sequences with subtype sequences closest to CRF progenitors	Russia_06_cpx	GSPS.Set.txt	Dryad Digital Repository	doi:10.5061/dryad.56j2n	https://doi.org/10.5061/dryad.56j2n	less than three
Senegal_06_cpx	Creating a set of Geographically-Stratified Pol Subtype (GSPS) reference sequences	Supplementing GSPS sequences with subtype sequences closest to CRF progenitors	Senegal_06_cpx	GSPS.Set.txt	Dryad Digital Repository	doi:10.5061/dryad.56j2n	https://doi.org/10.5061/dryad.56j2n	less than three
China_07_BC	Creating a set of Geographically-Stratified Pol Subtype (GSPS) reference sequences	Supplementing GSPS sequences with subtype sequences closest to CRF progenitors	China_07_BC	GSPS.Set.txt	Dryad Digital Repository	doi:10.5061/dryad.56j2n	https://doi.org/10.5061/dryad.56j2n	three plus
Taiwan_Province_07_BC	Creating a set of Geographically-Stratified Pol Subtype (GSPS) reference sequences	Supplementing GSPS sequences with subtype sequences closest to CRF progenitors	Taiwan_Province_07_BC	GSPS.Set.txt	Dryad Digital Repository	doi:10.5061/dryad.56j2n	https://doi.org/10.5061/dryad.56j2n	three plus
Myanmar_07_BC	Creating a set of Geographically-Stratified Pol Subtype (GSPS) reference sequences	Supplementing GSPS sequences with subtype sequences closest to CRF progenitors	Myanmar_07_BC	GSPS.Set.txt	Dryad Digital Repository	doi:10.5061/dryad.56j2n	https://doi.org/10.5061/dryad.56j2n	less than three
China_08_BC	Creating a set of Geographically-Stratified Pol Subtype (GSPS) reference sequences	Supplementing GSPS sequences with subtype sequences closest to CRF progenitors	China_08_BC	GSPS.Set.txt	Dryad Digital Repository	doi:10.5061/dryad.56j2n	https://doi.org/10.5061/dryad.56j2n	three plus
Myanmar_08_BC	Creating a set of Geographically-Stratified Pol Subtype (GSPS) reference sequences	Supplementing GSPS sequences with subtype sequences closest to CRF progenitors	Myanmar_08_BC	GSPS.Set.txt	Dryad Digital Repository	doi:10.5061/dryad.56j2n	https://doi.org/10.5061/dryad.56j2n	less than three
Cote_dIvoire_09_cpx	Creating a set of Geographically-Stratified Pol Subtype (GSPS) reference sequences	Supplementing GSPS sequences with subtype sequences closest to CRF progenitors	Cote_dIvoire_09_cpx	GSPS.Set.txt	Dryad Digital Repository	doi:10.5061/dryad.56j2n	https://doi.org/10.5061/dryad.56j2n	less than three
Senegal_09_cpx	Creating a set of Geographically-Stratified Pol Subtype (GSPS) reference sequences	Supplementing GSPS sequences with subtype sequences closest to CRF progenitors	Senegal_09_cpx	GSPS.Set.txt	Dryad Digital Repository	doi:10.5061/dryad.56j2n	https://doi.org/10.5061/dryad.56j2n	less than three
Ghana_09_cpx	Creating a set of Geographically-Stratified Pol Subtype (GSPS) reference sequences	Supplementing GSPS sequences with subtype sequences closest to CRF progenitors	Ghana_09_cpx	GSPS.Set.txt	Dryad Digital Repository	doi:10.5061/dryad.56j2n	https://doi.org/10.5061/dryad.56j2n	less than three
United_States_of_America_09_cpx	Creating a set of Geographically-Stratified Pol Subtype (GSPS) reference sequences	Supplementing GSPS sequences with subtype sequences closest to CRF progenitors	United_States_of_America_09_cpx	GSPS.Set.txt	Dryad Digital Repository	doi:10.5061/dryad.56j2n	https://doi.org/10.5061/dryad.56j2n	less than three
Tanzania_10_CD	Creating a set of Geographically-Stratified Pol Subtype (GSPS) reference sequences	Supplementing GSPS sequences with subtype sequences closest to CRF progenitors	Tanzania_10_CD	GSPS.Set.txt	Dryad Digital Repository	doi:10.5061/dryad.56j2n	https://doi.org/10.5061/dryad.56j2n	three plus
Cameroon_11_cpx	Creating a set of Geographically-Stratified Pol Subtype (GSPS) reference sequences	Supplementing GSPS sequences with subtype sequences closest to CRF progenitors	Cameroon_11_cpx	GSPS.Set.txt	Dryad Digital Repository	doi:10.5061/dryad.56j2n	https://doi.org/10.5061/dryad.56j2n	three plus
French_Republic_11_cpx	Creating a set of Geographically-Stratified Pol Subtype (GSPS) reference sequences	Supplementing GSPS sequences with subtype sequences closest to CRF progenitors	French_Republic_11_cpx	GSPS.Set.txt	Dryad Digital Repository	doi:10.5061/dryad.56j2n	https://doi.org/10.5061/dryad.56j2n	less than three
Cyprus_11_cpx	Creating a set of Geographically-Stratified Pol Subtype (GSPS) reference sequences	Supplementing GSPS sequences with subtype sequences closest to CRF progenitors	Cyprus_11_cpx	GSPS.Set.txt	Dryad Digital Repository	doi:10.5061/dryad.56j2n	https://doi.org/10.5061/dryad.56j2n	less than three
Greece_11_cpx	Creating a set of Geographically-Stratified Pol Subtype (GSPS) reference sequences	Supplementing GSPS sequences with subtype sequences closest to CRF progenitors	Greece_11_cpx	GSPS.Set.txt	Dryad Digital Repository	doi:10.5061/dryad.56j2n	https://doi.org/10.5061/dryad.56j2n	less than three
Nigeria_11_cpx	Creating a set of Geographically-Stratified Pol Subtype (GSPS) reference sequences	Supplementing GSPS sequences with subtype sequences closest to CRF progenitors	Nigeria_11_cpx	GSPS.Set.txt	Dryad Digital Repository	doi:10.5061/dryad.56j2n	https://doi.org/10.5061/dryad.56j2n	less than three
United_States_of_America_11_cpx	Creating a set of Geographically-Stratified Pol Subtype (GSPS) reference sequences	Supplementing GSPS sequences with subtype sequences closest to CRF progenitors	United_States_of_America_11_cpx	GSPS.Set.txt	Dryad Digital Repository	doi:10.5061/dryad.56j2n	https://doi.org/10.5061/dryad.56j2n	less than three
Argentina_12_BF	Creating a set of Geographically-Stratified Pol Subtype (GSPS) reference sequences	Supplementing GSPS sequences with subtype sequences closest to CRF progenitors	Argentina_12_BF	GSPS.Set.txt	Dryad Digital Repository	doi:10.5061/dryad.56j2n	https://doi.org/10.5061/dryad.56j2n	three plus
Uruguay_12_BF	Creating a set of Geographically-Stratified Pol Subtype (GSPS) reference sequences	Supplementing GSPS sequences with subtype sequences closest to CRF progenitors	Uruguay_12_BF	GSPS.Set.txt	Dryad Digital Repository	doi:10.5061/dryad.56j2n	https://doi.org/10.5061/dryad.56j2n	less than three
Cameroon_13_cpx	Creating a set of Geographically-Stratified Pol Subtype (GSPS) reference sequences	Supplementing GSPS sequences with subtype sequences closest to CRF progenitors	Cameroon_13_cpx	GSPS.Set.txt	Dryad Digital Repository	doi:10.5061/dryad.56j2n	https://doi.org/10.5061/dryad.56j2n	three plus
Kenya_16_A2D	Creating a set of Geographically-Stratified Pol Subtype (GSPS) reference sequences	Supplementing GSPS sequences with subtype sequences closest to CRF progenitors	Kenya_16_A2D	GSPS.Set.txt	Dryad Digital Repository	doi:10.5061/dryad.56j2n	https://doi.org/10.5061/dryad.56j2n	less than three
South_Korea_16_A2D	Creating a set of Geographically-Stratified Pol Subtype (GSPS) reference sequences	Supplementing GSPS sequences with subtype sequences closest to CRF progenitors	South_Korea_16_A2D	GSPS.Set.txt	Dryad Digital Repository	doi:10.5061/dryad.56j2n	https://doi.org/10.5061/dryad.56j2n	less than three
Argentina_17_BF	Creating a set of Geographically-Stratified Pol Subtype (GSPS) reference sequences	Supplementing GSPS sequences with subtype sequences closest to CRF progenitors	Argentina_17_BF	GSPS.Set.txt	Dryad Digital Repository	doi:10.5061/dryad.56j2n	https://doi.org/10.5061/dryad.56j2n	less than three
Bolivia_17_BF	Creating a set of Geographically-Stratified Pol Subtype (GSPS) reference sequences	Supplementing GSPS sequences with subtype sequences closest to CRF progenitors	Bolivia_17_BF	GSPS.Set.txt	Dryad Digital Repository	doi:10.5061/dryad.56j2n	https://doi.org/10.5061/dryad.56j2n	less than three
Peru_17_BF	Creating a set of Geographically-Stratified Pol Subtype (GSPS) reference sequences	Supplementing GSPS sequences with subtype sequences closest to CRF progenitors	Peru_17_BF	GSPS.Set.txt	Dryad Digital Repository	doi:10.5061/dryad.56j2n	https://doi.org/10.5061/dryad.56j2n	less than three
Paraguay_17_BF	Creating a set of Geographically-Stratified Pol Subtype (GSPS) reference sequences	Supplementing GSPS sequences with subtype sequences closest to CRF progenitors	Paraguay_17_BF	GSPS.Set.txt	Dryad Digital Repository	doi:10.5061/dryad.56j2n	https://doi.org/10.5061/dryad.56j2n	less than three
Cameroon_18_cpx	Creating a set of Geographically-Stratified Pol Subtype (GSPS) reference sequences	Supplementing GSPS sequences with subtype sequences closest to CRF progenitors	Cameroon_18_cpx	GSPS.Set.txt	Dryad Digital Repository	doi:10.5061/dryad.56j2n	https://doi.org/10.5061/dryad.56j2n	three plus
Cuba_18_cpx	Creating a set of Geographically-Stratified Pol Subtype (GSPS) reference sequences	Supplementing GSPS sequences with subtype sequences closest to CRF progenitors	Cuba_18_cpx	GSPS.Set.txt	Dryad Digital Repository	doi:10.5061/dryad.56j2n	https://doi.org/10.5061/dryad.56j2n	three plus
Cuba_19_cpx	Creating a set of Geographically-Stratified Pol Subtype (GSPS) reference sequences	Supplementing GSPS sequences with subtype sequences closest to CRF progenitors	Cuba_19_cpx	GSPS.Set.txt	Dryad Digital Repository	doi:10.5061/dryad.56j2n	https://doi.org/10.5061/dryad.56j2n	three plus
Kingdom_of_Spain_19_cpx	Creating a set of Geographically-Stratified Pol Subtype (GSPS) reference sequences	Supplementing GSPS sequences with subtype sequences closest to CRF progenitors	Kingdom_of_Spain_19_cpx	GSPS.Set.txt	Dryad Digital Repository	doi:10.5061/dryad.56j2n	https://doi.org/10.5061/dryad.56j2n	less than three
Cuba_20_BG	Creating a set of Geographically-Stratified Pol Subtype (GSPS) reference sequences	Supplementing GSPS sequences with subtype sequences closest to CRF progenitors	Cuba_20_BG	GSPS.Set.txt	Dryad Digital Repository	doi:10.5061/dryad.56j2n	https://doi.org/10.5061/dryad.56j2n	three plus
Kingdom_of_Spain_20_BG	Creating a set of Geographically-Stratified Pol Subtype (GSPS) reference sequences	Supplementing GSPS sequences with subtype sequences closest to CRF progenitors	Kingdom_of_Spain_20_BG	GSPS.Set.txt	Dryad Digital Repository	doi:10.5061/dryad.56j2n	https://doi.org/10.5061/dryad.56j2n	less than three
Kenya_21_A2D	Creating a set of Geographically-Stratified Pol Subtype (GSPS) reference sequences	Supplementing GSPS sequences with subtype sequences closest to CRF progenitors	Kenya_21_A2D	GSPS.Set.txt	Dryad Digital Repository	doi:10.5061/dryad.56j2n	https://doi.org/10.5061/dryad.56j2n	three plus
Cameroon_22_01A1	Creating a set of Geographically-Stratified Pol Subtype (GSPS) reference sequences	Supplementing GSPS sequences with subtype sequences closest to CRF progenitors	Cameroon_22_01A1	GSPS.Set.txt	Dryad Digital Repository	doi:10.5061/dryad.56j2n	https://doi.org/10.5061/dryad.56j2n	less than three
Cuba_23_BG	Creating a set of Geographically-Stratified Pol Subtype (GSPS) reference sequences	Supplementing GSPS sequences with subtype sequences closest to CRF progenitors	Cuba_23_BG	GSPS.Set.txt	Dryad Digital Repository	doi:10.5061/dryad.56j2n	https://doi.org/10.5061/dryad.56j2n	less than three
Cuba_24_BG	Creating a set of Geographically-Stratified Pol Subtype (GSPS) reference sequences	Supplementing GSPS sequences with subtype sequences closest to CRF progenitors	Cuba_24_BG	GSPS.Set.txt	Dryad Digital Repository	doi:10.5061/dryad.56j2n	https://doi.org/10.5061/dryad.56j2n	three plus
Kingdom_of_Spain_24_BG	Creating a set of Geographically-Stratified Pol Subtype (GSPS) reference sequences	Supplementing GSPS sequences with subtype sequences closest to CRF progenitors	Kingdom_of_Spain_24_BG	GSPS.Set.txt	Dryad Digital Repository	doi:10.5061/dryad.56j2n	https://doi.org/10.5061/dryad.56j2n	less than three
Cameroon_25_cpx	Creating a set of Geographically-Stratified Pol Subtype (GSPS) reference sequences	Supplementing GSPS sequences with subtype sequences closest to CRF progenitors	Cameroon_25_cpx	GSPS.Set.txt	Dryad Digital Repository	doi:10.5061/dryad.56j2n	https://doi.org/10.5061/dryad.56j2n	three plus
Saudi_Arabia_25_cpx	Creating a set of Geographically-Stratified Pol Subtype (GSPS) reference sequences	Supplementing GSPS sequences with subtype sequences closest to CRF progenitors	Saudi_Arabia_25_cpx	GSPS.Set.txt	Dryad Digital Repository	doi:10.5061/dryad.56j2n	https://doi.org/10.5061/dryad.56j2n	less than three
Democratic_Republic_of_the_Congo_25_cpx	Creating a set of Geographically-Stratified Pol Subtype (GSPS) reference sequences	Supplementing GSPS sequences with subtype sequences closest to CRF progenitors	Democratic_Republic_of_the_Congo_25_cpx	GSPS.Set.txt	Dryad Digital Repository	doi:10.5061/dryad.56j2n	https://doi.org/10.5061/dryad.56j2n	less than three
Democratic_Republic_of_the_Congo_26_AU	Creating a set of Geographically-Stratified Pol Subtype (GSPS) reference sequences	Supplementing GSPS sequences with subtype sequences closest to CRF progenitors	Democratic_Republic_of_the_Congo_26_AU	GSPS.Set.txt	Dryad Digital Repository	doi:10.5061/dryad.56j2n	https://doi.org/10.5061/dryad.56j2n	less than three
Democratic_Republic_of_the_Congo_27_cpx	Creating a set of Geographically-Stratified Pol Subtype (GSPS) reference sequences	Supplementing GSPS sequences with subtype sequences closest to CRF progenitors	Democratic_Republic_of_the_Congo_27_cpx	GSPS.Set.txt	Dryad Digital Repository	doi:10.5061/dryad.56j2n	https://doi.org/10.5061/dryad.56j2n	three plus
Brazil_28_BF	Creating a set of Geographically-Stratified Pol Subtype (GSPS) reference sequences	Supplementing GSPS sequences with subtype sequences closest to CRF progenitors	Brazil_28_BF	GSPS.Set.txt	Dryad Digital Repository	doi:10.5061/dryad.56j2n	https://doi.org/10.5061/dryad.56j2n	three plus
Brazil_29_BF	Creating a set of Geographically-Stratified Pol Subtype (GSPS) reference sequences	Supplementing GSPS sequences with subtype sequences closest to CRF progenitors	Brazil_29_BF	GSPS.Set.txt	Dryad Digital Repository	doi:10.5061/dryad.56j2n	https://doi.org/10.5061/dryad.56j2n	three plus
Brazil_31_BC	Creating a set of Geographically-Stratified Pol Subtype (GSPS) reference sequences	Supplementing GSPS sequences with subtype sequences closest to CRF progenitors	Brazil_31_BC	GSPS.Set.txt	Dryad Digital Repository	doi:10.5061/dryad.56j2n	https://doi.org/10.5061/dryad.56j2n	less than three
Malaysia_33_01B	Creating a set of Geographically-Stratified Pol Subtype (GSPS) reference sequences	Supplementing GSPS sequences with subtype sequences closest to CRF progenitors	Malaysia_33_01B	GSPS.Set.txt	Dryad Digital Repository	doi:10.5061/dryad.56j2n	https://doi.org/10.5061/dryad.56j2n	three plus
Indonesia_33_01B	Creating a set of Geographically-Stratified Pol Subtype (GSPS) reference sequences	Supplementing GSPS sequences with subtype sequences closest to CRF progenitors	Indonesia_33_01B	GSPS.Set.txt	Dryad Digital Repository	doi:10.5061/dryad.56j2n	https://doi.org/10.5061/dryad.56j2n	less than three
Thailand_34_01B	Creating a set of Geographically-Stratified Pol Subtype (GSPS) reference sequences	Supplementing GSPS sequences with subtype sequences closest to CRF progenitors	Thailand_34_01B	GSPS.Set.txt	Dryad Digital Repository	doi:10.5061/dryad.56j2n	https://doi.org/10.5061/dryad.56j2n	three plus
Afghanistan_35_AD	Creating a set of Geographically-Stratified Pol Subtype (GSPS) reference sequences	Supplementing GSPS sequences with subtype sequences closest to CRF progenitors	Afghanistan_35_AD	GSPS.Set.txt	Dryad Digital Repository	doi:10.5061/dryad.56j2n	https://doi.org/10.5061/dryad.56j2n	three plus
Iran_35_AD	Creating a set of Geographically-Stratified Pol Subtype (GSPS) reference sequences	Supplementing GSPS sequences with subtype sequences closest to CRF progenitors	Iran_35_AD	GSPS.Set.txt	Dryad Digital Repository	doi:10.5061/dryad.56j2n	https://doi.org/10.5061/dryad.56j2n	three plus
Cameroon_36_cpx	Creating a set of Geographically-Stratified Pol Subtype (GSPS) reference sequences	Supplementing GSPS sequences with subtype sequences closest to CRF progenitors	Cameroon_36_cpx	GSPS.Set.txt	Dryad Digital Repository	doi:10.5061/dryad.56j2n	https://doi.org/10.5061/dryad.56j2n	less than three
Cameroon_37_cpx	Creating a set of Geographically-Stratified Pol Subtype (GSPS) reference sequences	Supplementing GSPS sequences with subtype sequences closest to CRF progenitors	Cameroon_37_cpx	GSPS.Set.txt	Dryad Digital Repository	doi:10.5061/dryad.56j2n	https://doi.org/10.5061/dryad.56j2n	three plus
Cyprus_37_cpx	Creating a set of Geographically-Stratified Pol Subtype (GSPS) reference sequences	Supplementing GSPS sequences with subtype sequences closest to CRF progenitors	Cyprus_37_cpx	GSPS.Set.txt	Dryad Digital Repository	doi:10.5061/dryad.56j2n	https://doi.org/10.5061/dryad.56j2n	less than three
Uruguay_38_BF1	Creating a set of Geographically-Stratified Pol Subtype (GSPS) reference sequences	Supplementing GSPS sequences with subtype sequences closest to CRF progenitors	Uruguay_38_BF1	GSPS.Set.txt	Dryad Digital Repository	doi:10.5061/dryad.56j2n	https://doi.org/10.5061/dryad.56j2n	three plus
Brazil_39_BF	Creating a set of Geographically-Stratified Pol Subtype (GSPS) reference sequences	Supplementing GSPS sequences with subtype sequences closest to CRF progenitors	Brazil_39_BF	GSPS.Set.txt	Dryad Digital Repository	doi:10.5061/dryad.56j2n	https://doi.org/10.5061/dryad.56j2n	three plus
Brazil_40_BF	Creating a set of Geographically-Stratified Pol Subtype (GSPS) reference sequences	Supplementing GSPS sequences with subtype sequences closest to CRF progenitors	Brazil_40_BF	GSPS.Set.txt	Dryad Digital Repository	doi:10.5061/dryad.56j2n	https://doi.org/10.5061/dryad.56j2n	three plus
Luxembourg_42_BF	Creating a set of Geographically-Stratified Pol Subtype (GSPS) reference sequences	Supplementing GSPS sequences with subtype sequences closest to CRF progenitors	Luxembourg_42_BF	GSPS.Set.txt	Dryad Digital Repository	doi:10.5061/dryad.56j2n	https://doi.org/10.5061/dryad.56j2n	three plus
Saudi_Arabia_43_02G	Creating a set of Geographically-Stratified Pol Subtype (GSPS) reference sequences	Supplementing GSPS sequences with subtype sequences closest to CRF progenitors	Saudi_Arabia_43_02G	GSPS.Set.txt	Dryad Digital Repository	doi:10.5061/dryad.56j2n	https://doi.org/10.5061/dryad.56j2n	three plus
Chile_44_BF	Creating a set of Geographically-Stratified Pol Subtype (GSPS) reference sequences	Supplementing GSPS sequences with subtype sequences closest to CRF progenitors	Chile_44_BF	GSPS.Set.txt	Dryad Digital Repository	doi:10.5061/dryad.56j2n	https://doi.org/10.5061/dryad.56j2n	less than three
Brazil_45_cpx	Creating a set of Geographically-Stratified Pol Subtype (GSPS) reference sequences	Supplementing GSPS sequences with subtype sequences closest to CRF progenitors	Brazil_45_cpx	GSPS.Set.txt	Dryad Digital Repository	doi:10.5061/dryad.56j2n	https://doi.org/10.5061/dryad.56j2n	less than three
Democratic_Republic_of_the_Congo_45_cpx	Creating a set of Geographically-Stratified Pol Subtype (GSPS) reference sequences	Supplementing GSPS sequences with subtype sequences closest to CRF progenitors	Democratic_Republic_of_the_Congo_45_cpx	GSPS.Set.txt	Dryad Digital Repository	doi:10.5061/dryad.56j2n	https://doi.org/10.5061/dryad.56j2n	less than three
Cameroon_45_cpx	Creating a set of Geographically-Stratified Pol Subtype (GSPS) reference sequences	Supplementing GSPS sequences with subtype sequences closest to CRF progenitors	Cameroon_45_cpx	GSPS.Set.txt	Dryad Digital Repository	doi:10.5061/dryad.56j2n	https://doi.org/10.5061/dryad.56j2n	less than three
Gabon_45_cpx	Creating a set of Geographically-Stratified Pol Subtype (GSPS) reference sequences	Supplementing GSPS sequences with subtype sequences closest to CRF progenitors	Gabon_45_cpx	GSPS.Set.txt	Dryad Digital Repository	doi:10.5061/dryad.56j2n	https://doi.org/10.5061/dryad.56j2n	less than three
Kingdom_of_Spain_47_BF	Creating a set of Geographically-Stratified Pol Subtype (GSPS) reference sequences	Supplementing GSPS sequences with subtype sequences closest to CRF progenitors	Kingdom_of_Spain_47_BF	GSPS.Set.txt	Dryad Digital Repository	doi:10.5061/dryad.56j2n	https://doi.org/10.5061/dryad.56j2n	less than three
Brazil_47_BF	Creating a set of Geographically-Stratified Pol Subtype (GSPS) reference sequences	Supplementing GSPS sequences with subtype sequences closest to CRF progenitors	Brazil_47_BF	GSPS.Set.txt	Dryad Digital Repository	doi:10.5061/dryad.56j2n	https://doi.org/10.5061/dryad.56j2n	less than three
Malaysia_48_01B	Creating a set of Geographically-Stratified Pol Subtype (GSPS) reference sequences	Supplementing GSPS sequences with subtype sequences closest to CRF progenitors	Malaysia_48_01B	GSPS.Set.txt	Dryad Digital Repository	doi:10.5061/dryad.56j2n	https://doi.org/10.5061/dryad.56j2n	three plus
Gambia_49_cpx	Creating a set of Geographically-Stratified Pol Subtype (GSPS) reference sequences	Supplementing GSPS sequences with subtype sequences closest to CRF progenitors	Gambia_49_cpx	GSPS.Set.txt	Dryad Digital Repository	doi:10.5061/dryad.56j2n	https://doi.org/10.5061/dryad.56j2n	three plus
United_Kingdom_50_A1D	Creating a set of Geographically-Stratified Pol Subtype (GSPS) reference sequences	Supplementing GSPS sequences with subtype sequences closest to CRF progenitors	United_Kingdom_50_A1D	GSPS.Set.txt	Dryad Digital Repository	doi:10.5061/dryad.56j2n	https://doi.org/10.5061/dryad.56j2n	three plus
Malaysia_51_01B	Creating a set of Geographically-Stratified Pol Subtype (GSPS) reference sequences	Supplementing GSPS sequences with subtype sequences closest to CRF progenitors	Malaysia_51_01B	GSPS.Set.txt	Dryad Digital Repository	doi:10.5061/dryad.56j2n	https://doi.org/10.5061/dryad.56j2n	less than three
Singapore_51_01B	Creating a set of Geographically-Stratified Pol Subtype (GSPS) reference sequences	Supplementing GSPS sequences with subtype sequences closest to CRF progenitors	Singapore_51_01B	GSPS.Set.txt	Dryad Digital Repository	doi:10.5061/dryad.56j2n	https://doi.org/10.5061/dryad.56j2n	less than three
Thailand_52_01B	Creating a set of Geographically-Stratified Pol Subtype (GSPS) reference sequences	Supplementing GSPS sequences with subtype sequences closest to CRF progenitors	Thailand_52_01B	GSPS.Set.txt	Dryad Digital Repository	doi:10.5061/dryad.56j2n	https://doi.org/10.5061/dryad.56j2n	less than three
Malaysia_52_01B	Creating a set of Geographically-Stratified Pol Subtype (GSPS) reference sequences	Supplementing GSPS sequences with subtype sequences closest to CRF progenitors	Malaysia_52_01B	GSPS.Set.txt	Dryad Digital Repository	doi:10.5061/dryad.56j2n	https://doi.org/10.5061/dryad.56j2n	less than three
Malaysia_53_01B	Creating a set of Geographically-Stratified Pol Subtype (GSPS) reference sequences	Supplementing GSPS sequences with subtype sequences closest to CRF progenitors	Malaysia_53_01B	GSPS.Set.txt	Dryad Digital Repository	doi:10.5061/dryad.56j2n	https://doi.org/10.5061/dryad.56j2n	three plus
Malaysia_54_01B	Creating a set of Geographically-Stratified Pol Subtype (GSPS) reference sequences	Supplementing GSPS sequences with subtype sequences closest to CRF progenitors	Malaysia_54_01B	GSPS.Set.txt	Dryad Digital Repository	doi:10.5061/dryad.56j2n	https://doi.org/10.5061/dryad.56j2n	less than three
China_55_01B	Creating a set of Geographically-Stratified Pol Subtype (GSPS) reference sequences	Supplementing GSPS sequences with subtype sequences closest to CRF progenitors	China_55_01B	GSPS.Set.txt	Dryad Digital Repository	doi:10.5061/dryad.56j2n	https://doi.org/10.5061/dryad.56j2n	three plus
French_Republic_56_cpx	Creating a set of Geographically-Stratified Pol Subtype (GSPS) reference sequences	Supplementing GSPS sequences with subtype sequences closest to CRF progenitors	French_Republic_56_cpx	GSPS.Set.txt	Dryad Digital Repository	doi:10.5061/dryad.56j2n	https://doi.org/10.5061/dryad.56j2n	three plus
Malaysia_58_01B	Creating a set of Geographically-Stratified Pol Subtype (GSPS) reference sequences	Supplementing GSPS sequences with subtype sequences closest to CRF progenitors	Malaysia_58_01B	GSPS.Set.txt	Dryad Digital Repository	doi:10.5061/dryad.56j2n	https://doi.org/10.5061/dryad.56j2n	three plus
China_59_01B	Creating a set of Geographically-Stratified Pol Subtype (GSPS) reference sequences	Supplementing GSPS sequences with subtype sequences closest to CRF progenitors	China_59_01B	GSPS.Set.txt	Dryad Digital Repository	doi:10.5061/dryad.56j2n	https://doi.org/10.5061/dryad.56j2n	three plus
Italy_60_BC	Creating a set of Geographically-Stratified Pol Subtype (GSPS) reference sequences	Supplementing GSPS sequences with subtype sequences closest to CRF progenitors	Italy_60_BC	GSPS.Set.txt	Dryad Digital Repository	doi:10.5061/dryad.56j2n	https://doi.org/10.5061/dryad.56j2n	three plus
China_61_BC	Creating a set of Geographically-Stratified Pol Subtype (GSPS) reference sequences	Supplementing GSPS sequences with subtype sequences closest to CRF progenitors	China_61_BC	GSPS.Set.txt	Dryad Digital Repository	doi:10.5061/dryad.56j2n	https://doi.org/10.5061/dryad.56j2n	three plus
China_62_BC	Creating a set of Geographically-Stratified Pol Subtype (GSPS) reference sequences	Supplementing GSPS sequences with subtype sequences closest to CRF progenitors	China_62_BC	GSPS.Set.txt	Dryad Digital Repository	doi:10.5061/dryad.56j2n	https://doi.org/10.5061/dryad.56j2n	three plus
Russia_63_02A1	Creating a set of Geographically-Stratified Pol Subtype (GSPS) reference sequences	Supplementing GSPS sequences with subtype sequences closest to CRF progenitors	Russia_63_02A1	GSPS.Set.txt	Dryad Digital Repository	doi:10.5061/dryad.56j2n	https://doi.org/10.5061/dryad.56j2n	three plus
China_64_BC	Creating a set of Geographically-Stratified Pol Subtype (GSPS) reference sequences	Supplementing GSPS sequences with subtype sequences closest to CRF progenitors	China_64_BC	GSPS.Set.txt	Dryad Digital Repository	doi:10.5061/dryad.56j2n	https://doi.org/10.5061/dryad.56j2n	three plus
China_65_cpx	Creating a set of Geographically-Stratified Pol Subtype (GSPS) reference sequences	Supplementing GSPS sequences with subtype sequences closest to CRF progenitors	China_65_cpx	GSPS.Set.txt	Dryad Digital Repository	doi:10.5061/dryad.56j2n	https://doi.org/10.5061/dryad.56j2n	three plus
China_67_01B	Creating a set of Geographically-Stratified Pol Subtype (GSPS) reference sequences	Supplementing GSPS sequences with subtype sequences closest to CRF progenitors	China_67_01B	GSPS.Set.txt	Dryad Digital Repository	doi:10.5061/dryad.56j2n	https://doi.org/10.5061/dryad.56j2n	less than three
China_68_01B	Creating a set of Geographically-Stratified Pol Subtype (GSPS) reference sequences	Supplementing GSPS sequences with subtype sequences closest to CRF progenitors	China_68_01B	GSPS.Set.txt	Dryad Digital Repository	doi:10.5061/dryad.56j2n	https://doi.org/10.5061/dryad.56j2n	three plus
Japan_69_01B	Creating a set of Geographically-Stratified Pol Subtype (GSPS) reference sequences	Supplementing GSPS sequences with subtype sequences closest to CRF progenitors	Japan_69_01B	GSPS.Set.txt	Dryad Digital Repository	doi:10.5061/dryad.56j2n	https://doi.org/10.5061/dryad.56j2n	three plus
Kingdom_of_Spain_73_BG	Creating a set of Geographically-Stratified Pol Subtype (GSPS) reference sequences	Supplementing GSPS sequences with subtype sequences closest to CRF progenitors	Kingdom_of_Spain_73_BG	GSPS.Set.txt	Dryad Digital Repository	doi:10.5061/dryad.56j2n	https://doi.org/10.5061/dryad.56j2n	less than three
Germany_73_BG	Creating a set of Geographically-Stratified Pol Subtype (GSPS) reference sequences	Supplementing GSPS sequences with subtype sequences closest to CRF progenitors	Germany_73_BG	GSPS.Set.txt	Dryad Digital Repository	doi:10.5061/dryad.56j2n	https://doi.org/10.5061/dryad.56j2n	less than three
Malaysia_74_01B	Creating a set of Geographically-Stratified Pol Subtype (GSPS) reference sequences	Supplementing GSPS sequences with subtype sequences closest to CRF progenitors	Malaysia_74_01B	GSPS.Set.txt	Dryad Digital Repository	doi:10.5061/dryad.56j2n	https://doi.org/10.5061/dryad.56j2n	three plus
Malaysia_77_cpx	Creating a set of Geographically-Stratified Pol Subtype (GSPS) reference sequences	Supplementing GSPS sequences with subtype sequences closest to CRF progenitors	Malaysia_77_cpx	GSPS.Set.txt	Dryad Digital Repository	doi:10.5061/dryad.56j2n	https://doi.org/10.5061/dryad.56j2n	three plus
China_78_cpx	Creating a set of Geographically-Stratified Pol Subtype (GSPS) reference sequences	Supplementing GSPS sequences with subtype sequences closest to CRF progenitors	China_78_cpx	GSPS.Set.txt	Dryad Digital Repository	doi:10.5061/dryad.56j2n	https://doi.org/10.5061/dryad.56j2n	three plus
Myanmar_82_cpx	Creating a set of Geographically-Stratified Pol Subtype (GSPS) reference sequences	Supplementing GSPS sequences with subtype sequences closest to CRF progenitors	Myanmar_82_cpx	GSPS.Set.txt	Dryad Digital Repository	doi:10.5061/dryad.56j2n	https://doi.org/10.5061/dryad.56j2n	three plus
Myanmar_83_cpx	Creating a set of Geographically-Stratified Pol Subtype (GSPS) reference sequences	Supplementing GSPS sequences with subtype sequences closest to CRF progenitors	Myanmar_83_cpx	GSPS.Set.txt	Dryad Digital Repository	doi:10.5061/dryad.56j2n	https://doi.org/10.5061/dryad.56j2n	three plus
China_85_BC	Creating a set of Geographically-Stratified Pol Subtype (GSPS) reference sequences	Supplementing GSPS sequences with subtype sequences closest to CRF progenitors	China_85_BC	GSPS.Set.txt	Dryad Digital Repository	doi:10.5061/dryad.56j2n	https://doi.org/10.5061/dryad.56j2n	three plus
China_86_BC	Creating a set of Geographically-Stratified Pol Subtype (GSPS) reference sequences	Supplementing GSPS sequences with subtype sequences closest to CRF progenitors	China_86_BC	GSPS.Set.txt	Dryad Digital Repository	doi:10.5061/dryad.56j2n	https://doi.org/10.5061/dryad.56j2n	three plus
China_87_cpx	Creating a set of Geographically-Stratified Pol Subtype (GSPS) reference sequences	Supplementing GSPS sequences with subtype sequences closest to CRF progenitors	China_87_cpx	GSPS.Set.txt	Dryad Digital Repository	doi:10.5061/dryad.56j2n	https://doi.org/10.5061/dryad.56j2n	three plus
32 additional reference sequences from subtypes A1 A2 B C D F1 G and CRF01_AE		Supplementing GSPS sequences with subtype sequences closest to CRF progenitors	32 additional reference sequences from subtypes A1 A2 B C D F1 G and CRF01_AE	GSPS.Set.txt	Dryad Digital Repository	doi:10.5061/dryad.56j2n	https://doi.org/10.5061/dryad.56j2n	three plus
